# Supplementary material for: 4′-Methyl-1H-14′,19′-dioxa-4′-aza­spiro­[indole-3,5′-tetra­cyclo­[18.4.0.02,6.08,13]tetra­cosa­ne]-1′(24′),8′,10′,12′,20′,22′-hexa­ene-2,7′(3H)-dione
Source: Acta Crystallogr Sect E Struct Rep Online. 2012 Nov 14;68(Pt 12):o3344. doi: 10.1107/S1600536812046132 (PMC3588945; doi:10.1107/S1600536812046132)
Supplement: Supplementary file 1 [file e-68-o3344-sup1.cif]

##############################################################################
#                                                                            #
# This CIF contains the data in a paper accepted for publication in          #
# Acta Crystallographica Section E. It conforms to the requirements of       #
# Notes for Authors for Acta Crystallographica Section E, and has been       #
# peer reviewed under the auspices of the IUCr Commission on Journals.       #
#                                                                            #
# Full details of the Crystallographic Information File format               #
# are given in the paper "The Crystallographic Information File (CIF):       #
# a New Standard Archive File for Crystallography" by S. R. Hall, F. H.      #
# Allen and I. D. Brown [Acta Cryst. (1991), A47, 655-685].                  #
#                                                                            #
# The current version of the core CIF dictionary is obtainable from          #
# ftp://ftp.iucr.org/pub/cif_core.dic.                                       #
#                                                                            #
# Software is freely available for graphical display of the structure(s)     #
# in this CIF. For information consult the CIF software page                 #
# http://www.iucr.org/resources/cif/software.                                #
#                                                                            #
# This file may be used for bona fide research purposes within the           #
# scientific community so long as proper attribution is given to the journal # 
# article from which it was obtained.                                        #
#                                                                            #
##############################################################################
data_global
_audit_creation_method     SHELXL-97
_journal_date_recd_electronic     2012-10-23
_journal_date_accepted     2012-11-08
_journal_name_full     'Acta Crystallographica, Section E'
_journal_year     2012
_journal_volume     68
_journal_issue     12
_journal_page_first     o3344
_journal_page_last     o3344
_journal_paper_category     QO
_journal_paper_doi     10.1107/S1600536812046132
_journal_coeditor_code     PV2600
_publ_contact_author_name     'Devadasan Velmurugan'
_publ_contact_author_address
;
CAS in Crystallography and Biophysics
University of madras
Maraimalai campus(guindy campus)
Chennai 600 025
India
;
_publ_contact_author_email     'shirai2011@gmail.com'
_publ_contact_author_fax     '044 091 2499 3057'
_publ_contact_author_phone     '044 091 24484170'
_publ_section_title
;\
4'-Methyl-1<i>H</i>-14',19'-dioxa-4'-azaspiro[indole-3,5'-\
tetracyclo[18.4.0.0^2,6^.0^8,13^]tetracosane]-1'(24'),8',10',12',20',22'-\
hexaene-2,7'(3<i>H</i>)-dione
;
loop_
    _publ_author_name
    _publ_author_address
    'Sibi Narayanan'
;
Centre of Advanced Study in Crystallography and Biophysics
University of Madras
Guindy Campus
Chennai 600 025
India
;
    'Thothadri Srinivasan'
;
Centre of Advanced Study in Crystallography and Biophysics
University of Madras
Guindy Campus
Chennai 600 025
India
;
    'Santhanagopalan Purushothaman'
;
Department of Organic Chemistry
University of Madras
Guindy Campus
Chennai 600 025
India
;
    'Raghavachary Raghunathan'
;
Department of Organic Chemistry
University of Madras
Guindy Campus
Chennai 600 025
India
;
    'Devadasan Velmurugan'
;
Centre of Advanced Study in Crystallography and Biophysics
University of Madras
Guindy Campus
Chennai 600 025
India
;
data_I
_audit_creation_method     SHELXL-97
_chemical_name_systematic
;
4'-Methyl-1<i>H</i>-14',19'-dioxa-4'-azaspiro[indole-3,5'-
tetracyclo[18.4.0.0^2,6^.0^8,13^]tetracosane]-1'(24'),8',10',12',20',22'-
hexaene-2,7'(3<i>H</i>)-dione
;
_chemical_name_common     ?
_chemical_formula_moiety     'C29 H28 N2 O4'
_chemical_formula_sum     'C29 H28 N2 O4'
_chemical_formula_iupac     'C29 H28 N2 O4'
_chemical_formula_weight     468.53
_chemical_melting_point     ?
_symmetry_cell_setting     triclinic
_symmetry_space_group_name_H-M     'P -1'
_symmetry_space_group_name_Hall     '-P 1'
loop_
    _symmetry_equiv_pos_as_xyz
    'x, y, z'
    '-x, -y, -z'
_cell_length_a     9.4223(3)
_cell_length_b     10.5115(3)
_cell_length_c     14.1754(5)
_cell_angle_alpha     70.235(2)
_cell_angle_beta     87.309(3)
_cell_angle_gamma     69.065(2)
_cell_volume     1229.67(7)
_cell_formula_units_Z     2
_cell_measurement_reflns_used     5998
_cell_measurement_theta_min     1.5
_cell_measurement_theta_max     28.3
_cell_measurement_temperature     293(2)
_exptl_crystal_description     'Block'
_exptl_crystal_colour     'Colorless'
_exptl_crystal_size_max     0.25
_exptl_crystal_size_mid     0.22
_exptl_crystal_size_min     0.19
_exptl_crystal_density_diffrn     1.265
_exptl_crystal_density_meas     ?
_exptl_crystal_density_method     'not measured'
_exptl_crystal_F_000     496
_exptl_absorpt_coefficient_mu     0.085
_exptl_absorpt_correction_type     multi-scan
_exptl_absorpt_process_details     '(SADABS; Sheldrick, 2008)'
_exptl_absorpt_correction_T_min     0.979
_exptl_absorpt_correction_T_max     0.984
_exptl_special_details
;
;
_diffrn_ambient_temperature     293(2)
_diffrn_radiation_type     MoK\a
_diffrn_radiation_wavelength     0.71073
_diffrn_radiation_source     'fine-focus sealed tube'
_diffrn_radiation_monochromator     graphite
_diffrn_measurement_device_type     'Bruker APEXII CCD area detector'
_diffrn_measurement_method     '\w and \f scans'
_diffrn_detector_area_resol_mean     ?
_diffrn_reflns_number     22180
_diffrn_reflns_av_R_equivalents     0.0270
_diffrn_reflns_av_sigmaI/netI     0.0250
_diffrn_reflns_theta_min     1.53
_diffrn_reflns_theta_max     28.31
_diffrn_reflns_theta_full     28.31
_diffrn_measured_fraction_theta_max     0.982
_diffrn_measured_fraction_theta_full     0.982
_diffrn_reflns_limit_h_min     -12
_diffrn_reflns_limit_h_max     12
_diffrn_reflns_limit_k_min     -13
_diffrn_reflns_limit_k_max     12
_diffrn_reflns_limit_l_min     -18
_diffrn_reflns_limit_l_max     18
_diffrn_standards_number     0
_diffrn_standards_interval_count     ?
_diffrn_standards_interval_time     ?
_diffrn_standards_decay_%     ?
_refine_special_details
;
Refinement of <i>F</i>^2^ against ALL reflections. The weighted <i>R</i>-factor
<i>wR</i> and goodness of fit <i>S</i> are based on <i>F</i>^2^, conventional
<i>R</i>-factors <i>R</i> are based on <i>F</i>, with <i>F</i> set to zero for
negative <i>F</i>^2^. The threshold expression of <i>F</i>^2^ >
\s(<i>F</i>^2^) is used only for calculating <i>R</i>-factors(gt) <i>etc</i>.
and is not relevant to the choice of reflections for refinement.
<i>R</i>-factors based on <i>F</i>^2^ are statistically about twice as large
as those based on <i>F</i>, and <i>R</i>- factors based on ALL data will be
even larger.
;
_reflns_number_total     5998
_reflns_number_gt     4260
_reflns_threshold_expression     I>2\s(I)
_refine_ls_structure_factor_coef     Fsqd
_refine_ls_matrix_type     full
_refine_ls_R_factor_all     0.0723
_refine_ls_R_factor_gt     0.0485
_refine_ls_wR_factor_gt     0.1282
_refine_ls_wR_factor_ref     0.1471
_refine_ls_goodness_of_fit_ref     1.011
_refine_ls_restrained_S_all     1.011
_refine_ls_number_reflns     5998
_refine_ls_number_parameters     317
_refine_ls_number_restraints     0
_refine_ls_hydrogen_treatment     constr
_refine_ls_weighting_scheme     calc
_refine_ls_weighting_details
         'calc w=1/[\s^2^(Fo^2^)+(0.0689P)^2^+0.3628P] where P=(Fo^2^+2Fc^2^)/3'
_atom_sites_solution_hydrogens     geom
_atom_sites_solution_primary     direct
_atom_sites_solution_secondary     difmap
_refine_ls_shift/su_max     0.000
_refine_ls_shift/su_mean     0.000
_refine_diff_density_max     0.472
_refine_diff_density_min     -0.274
_refine_ls_extinction_method     none
_refine_ls_extinction_coef     ?
loop_
    _atom_type_symbol
    _atom_type_description
    _atom_type_scat_dispersion_real
    _atom_type_scat_dispersion_imag
    _atom_type_scat_source
    'C' 'C' 0.0033 0.0016
                         'International Tables Vol C Tables 4.2.6.8 and 6.1.1.4'
    'H' 'H' 0.0000 0.0000
                         'International Tables Vol C Tables 4.2.6.8 and 6.1.1.4'
    'N' 'N' 0.0061 0.0033
                         'International Tables Vol C Tables 4.2.6.8 and 6.1.1.4'
    'O' 'O' 0.0106 0.0060
                         'International Tables Vol C Tables 4.2.6.8 and 6.1.1.4'
_computing_data_collection     'APEX2 (Bruker, 2008)'
_computing_cell_refinement     'SAINT (Bruker, 2008)'
_computing_data_reduction     'SAINT (Bruker, 2008)'
_computing_structure_solution     'SHELXS97 (Sheldrick, 2008)'
_computing_structure_refinement     'SHELXL97 (Sheldrick, 2008)'
_computing_molecular_graphics     'ORTEP-3 (Farrugia, 2012)'
_computing_publication_material
                            'SHELXL97 (Sheldrick, 2008) and PLATON (Spek, 2009)'
loop_
    _atom_site_type_symbol
    _atom_site_label
    _atom_site_fract_x
    _atom_site_fract_y
    _atom_site_fract_z
    _atom_site_U_iso_or_equiv
    _atom_site_adp_type
    _atom_site_calc_flag
    _atom_site_refinement_flags
    _atom_site_occupancy
    _atom_site_symmetry_multiplicity
    _atom_site_disorder_assembly
    _atom_site_disorder_group
    C C1 0.44418(17) 0.81009(18) 0.29447(12) 0.0442(4) Uani d . 1 1 . .
    H H1A 0.3946 0.7414 0.3256 0.053 Uiso calc R 1 1 . .
    H H1B 0.5502 0.7575 0.2883 0.053 Uiso calc R 1 1 . .
    C C2 0.36234(16) 0.91660(17) 0.19251(11) 0.0390(3) Uani d . 1 1 . .
    H H2 0.4231 0.9763 0.1617 0.047 Uiso calc R 1 1 . .
    C C3 0.21938(15) 1.01176(16) 0.22618(10) 0.0348(3) Uani d . 1 1 . .
    H H3 0.1490 0.9592 0.2438 0.042 Uiso calc R 1 1 . .
    C C4 0.27685(16) 1.01883(17) 0.32641(11) 0.0363(3) Uani d . 1 1 . .
    C C5 0.16358(16) 0.99095(17) 0.40634(11) 0.0388(3) Uani d . 1 1 . .
    C C6 0.16331(17) 1.21653(18) 0.38333(11) 0.0413(3) Uani d . 1 1 . .
    C C7 0.1279(2) 1.3514(2) 0.39076(15) 0.0548(4) Uani d . 1 1 . .
    H H7 0.0538 1.3844 0.4314 0.066 Uiso calc R 1 1 . .
    C C8 0.2075(2) 1.4365(2) 0.33506(16) 0.0624(5) Uani d . 1 1 . .
    H H8 0.1861 1.5284 0.3383 0.075 Uiso calc R 1 1 . .
    C C9 0.3177(2) 1.3870(2) 0.27514(16) 0.0591(5) Uani d . 1 1 . .
    H H9 0.3700 1.4456 0.2389 0.071 Uiso calc R 1 1 . .
    C C10 0.35165(19) 1.25080(19) 0.26815(13) 0.0483(4) Uani d . 1 1 . .
    H H10 0.4261 1.2177 0.2277 0.058 Uiso calc R 1 1 . .
    C C11 0.27254(16) 1.16546(17) 0.32249(11) 0.0391(3) Uani d . 1 1 . .
    C C12 0.4820(2) 0.8338(2) 0.45746(14) 0.0600(5) Uani d . 1 1 . .
    H H12A 0.4254 0.7730 0.4891 0.090 Uiso calc R 1 1 . .
    H H12B 0.4661 0.9054 0.4886 0.090 Uiso calc R 1 1 . .
    H H12C 0.5886 0.7756 0.4648 0.090 Uiso calc R 1 1 . .
    C C13 0.13484(17) 1.15881(17) 0.14799(11) 0.0410(3) Uani d . 1 1 . .
    C C14 -0.01066(18) 1.25884(17) 0.17087(12) 0.0431(4) Uani d . 1 1 . .
    C C15 -0.0379(2) 1.4067(2) 0.13226(14) 0.0559(5) Uani d . 1 1 . .
    H H15 0.0331 1.4388 0.0936 0.067 Uiso calc R 1 1 . .
    C C16 -0.1679(3) 1.5065(2) 0.15010(19) 0.0705(6) Uani d . 1 1 . .
    H H16 -0.1857 1.6052 0.1224 0.085 Uiso calc R 1 1 . .
    C C17 -0.2714(3) 1.4584(2) 0.20962(18) 0.0714(6) Uani d . 1 1 . .
    H H17 -0.3574 1.5253 0.2238 0.086 Uiso calc R 1 1 . .
    C C18 -0.2492(2) 1.3136(2) 0.24813(15) 0.0605(5) Uani d . 1 1 . .
    H H18 -0.3201 1.2826 0.2878 0.073 Uiso calc R 1 1 . .
    C C19 -0.12012(18) 1.21319(18) 0.22752(13) 0.0465(4) Uani d . 1 1 . .
    C C20 -0.2101(2) 1.0135(2) 0.29678(16) 0.0590(5) Uani d . 1 1 . .
    H H20A -0.3031 1.0661 0.2523 0.071 Uiso calc R 1 1 . .
    H H20B -0.2321 1.0224 0.3623 0.071 Uiso calc R 1 1 . .
    C C21 -0.1499(2) 0.8579(2) 0.30534(19) 0.0699(6) Uani d . 1 1 . .
    H H21A -0.0474 0.8133 0.3382 0.084 Uiso calc R 1 1 . .
    H H21B -0.2122 0.8103 0.3488 0.084 Uiso calc R 1 1 . .
    C C22 -0.1449(3) 0.8287(4) 0.2094(2) 0.0923(8) Uani d . 1 1 . .
    H H22A -0.1226 0.7257 0.2263 0.111 Uiso calc R 1 1 . .
    H H22B -0.2466 0.8790 0.1751 0.111 Uiso calc R 1 1 . .
    C C23 -0.0380(3) 0.8677(3) 0.13700(17) 0.0814(7) Uani d . 1 1 . .
    H H23A -0.0434 0.8353 0.0812 0.098 Uiso calc R 1 1 . .
    H H23B -0.0684 0.9724 0.1105 0.098 Uiso calc R 1 1 . .
    C C24 0.2312(2) 0.78928(19) 0.11634(12) 0.0484(4) Uani d . 1 1 . .
    C C25 0.2379(3) 0.7110(2) 0.05322(15) 0.0645(5) Uani d . 1 1 . .
    H H25 0.1613 0.6753 0.0513 0.077 Uiso calc R 1 1 . .
    C C26 0.3570(3) 0.6860(2) -0.00634(15) 0.0742(7) Uani d . 1 1 . .
    H H26 0.3613 0.6325 -0.0476 0.089 Uiso calc R 1 1 . .
    C C27 0.4695(3) 0.7399(2) -0.00493(15) 0.0709(6) Uani d . 1 1 . .
    H H27 0.5494 0.7241 -0.0458 0.085 Uiso calc R 1 1 . .
    C C28 0.4633(2) 0.8177(2) 0.05755(13) 0.0553(5) Uani d . 1 1 . .
    H H28 0.5396 0.8544 0.0577 0.066 Uiso calc R 1 1 . .
    C C29 0.34579(18) 0.84291(17) 0.12054(11) 0.0424(4) Uani d . 1 1 . .
    N N1 0.43033(14) 0.90587(15) 0.35091(10) 0.0425(3) Uani d . 1 1 . .
    N N2 0.10136(15) 1.11034(15) 0.43241(10) 0.0443(3) Uani d . 1 1 . .
    H H2A 0.0322 1.1202 0.4740 0.053 Uiso calc R 1 1 . .
    O O1 0.18613(16) 1.19738(15) 0.06779(9) 0.0620(4) Uani d . 1 1 . .
    O O2 0.13719(13) 0.87891(13) 0.44025(9) 0.0485(3) Uani d . 1 1 . .
    O O3 -0.09428(12) 1.06941(13) 0.25689(11) 0.0578(3) Uani d . 1 1 . .
    O O4 0.11530(14) 0.80546(15) 0.18039(10) 0.0580(3) Uani d . 1 1 . .
loop_
    _atom_site_aniso_label
    _atom_site_aniso_U_11
    _atom_site_aniso_U_22
    _atom_site_aniso_U_33
    _atom_site_aniso_U_12
    _atom_site_aniso_U_13
    _atom_site_aniso_U_23
    C1 0.0335(7) 0.0489(9) 0.0462(9) -0.0082(6) 0.0004(6) -0.0184(7)
    C2 0.0332(7) 0.0465(8) 0.0389(8) -0.0142(6) 0.0068(6) -0.0173(6)
    C3 0.0308(6) 0.0425(8) 0.0331(7) -0.0142(6) 0.0034(5) -0.0146(6)
    C4 0.0322(7) 0.0450(8) 0.0327(7) -0.0149(6) 0.0035(5) -0.0138(6)
    C5 0.0373(7) 0.0472(9) 0.0332(7) -0.0164(6) 0.0040(6) -0.0145(6)
    C6 0.0411(8) 0.0470(9) 0.0372(8) -0.0161(6) -0.0008(6) -0.0155(7)
    C7 0.0540(10) 0.0516(10) 0.0590(11) -0.0134(8) 0.0004(8) -0.0249(9)
    C8 0.0652(12) 0.0455(10) 0.0748(13) -0.0191(9) -0.0087(10) -0.0177(9)
    C9 0.0566(10) 0.0537(11) 0.0650(12) -0.0298(9) -0.0047(9) -0.0060(9)
    C10 0.0421(8) 0.0575(10) 0.0457(9) -0.0239(7) 0.0010(7) -0.0118(8)
    C11 0.0362(7) 0.0476(9) 0.0349(7) -0.0173(6) -0.0013(6) -0.0131(6)
    C12 0.0524(10) 0.0723(13) 0.0457(10) -0.0122(9) -0.0117(8) -0.0177(9)
    C13 0.0430(8) 0.0452(9) 0.0363(8) -0.0167(7) -0.0014(6) -0.0146(7)
    C14 0.0421(8) 0.0417(8) 0.0416(8) -0.0087(6) -0.0092(6) -0.0149(7)
    C15 0.0617(11) 0.0467(10) 0.0551(10) -0.0153(8) -0.0118(8) -0.0146(8)
    C16 0.0753(14) 0.0438(10) 0.0839(15) -0.0058(10) -0.0191(12) -0.0251(10)
    C17 0.0628(12) 0.0596(13) 0.0836(15) 0.0037(10) -0.0081(11) -0.0403(11)
    C18 0.0449(9) 0.0651(12) 0.0643(12) -0.0035(8) -0.0008(8) -0.0303(10)
    C19 0.0382(8) 0.0463(9) 0.0491(9) -0.0060(7) -0.0055(7) -0.0181(7)
    C20 0.0375(8) 0.0751(13) 0.0644(12) -0.0230(8) 0.0119(8) -0.0223(10)
    C21 0.0538(11) 0.0755(14) 0.0874(16) -0.0374(10) 0.0172(10) -0.0230(12)
    C22 0.0600(13) 0.130(2) 0.128(2) -0.0507(15) 0.0145(14) -0.078(2)
    C23 0.0672(13) 0.122(2) 0.0594(13) -0.0371(14) -0.0041(10) -0.0318(13)
    C24 0.0565(10) 0.0463(9) 0.0401(8) -0.0138(7) -0.0013(7) -0.0165(7)
    C25 0.0839(14) 0.0582(11) 0.0545(11) -0.0209(10) -0.0098(10) -0.0262(9)
    C26 0.1009(17) 0.0651(13) 0.0479(11) -0.0059(12) -0.0087(11) -0.0327(10)
    C27 0.0766(14) 0.0761(14) 0.0452(10) -0.0013(11) 0.0078(9) -0.0313(10)
    C28 0.0539(10) 0.0605(11) 0.0422(9) -0.0077(8) 0.0070(7) -0.0206(8)
    C29 0.0443(8) 0.0416(8) 0.0350(8) -0.0073(6) 0.0018(6) -0.0144(6)
    N1 0.0336(6) 0.0514(8) 0.0397(7) -0.0111(5) -0.0009(5) -0.0163(6)
    N2 0.0459(7) 0.0519(8) 0.0399(7) -0.0203(6) 0.0139(6) -0.0205(6)
    O1 0.0688(8) 0.0641(8) 0.0401(7) -0.0195(7) 0.0096(6) -0.0077(6)
    O2 0.0527(7) 0.0497(7) 0.0469(6) -0.0241(5) 0.0162(5) -0.0168(5)
    O3 0.0342(6) 0.0485(7) 0.0844(9) -0.0120(5) 0.0118(6) -0.0192(6)
    O4 0.0540(7) 0.0760(9) 0.0608(8) -0.0331(6) 0.0075(6) -0.0345(7)
_geom_special_details
;
All e.s.d.'s (except the e.s.d. in the dihedral angle between two l.s. planes)
are estimated using the full covariance matrix. The cell e.s.d.'s are taken
into account individually in the estimation of e.s.d.'s in distances, angles
and torsion angles; correlations between e.s.d.'s in cell parameters are only
used when they are defined by crystal symmetry. An approximate (isotropic)
treatment of cell e.s.d.'s is used for estimating e.s.d.'s involving l.s.
planes.
;
loop_
    _geom_bond_atom_site_label_1
    _geom_bond_atom_site_label_2
    _geom_bond_site_symmetry_2
    _geom_bond_distance
    _geom_bond_publ_flag
    C1 N1 . 1.453(2) ?
    C1 C2 . 1.526(2) ?
    C1 H1A . 0.9700 ?
    C1 H1B . 0.9700 ?
    C2 C29 . 1.517(2) ?
    C2 C3 . 1.530(2) ?
    C2 H2 . 0.9800 ?
    C3 C13 . 1.515(2) ?
    C3 C4 . 1.5778(19) ?
    C3 H3 . 0.9800 ?
    C4 N1 . 1.4707(18) ?
    C4 C11 . 1.509(2) ?
    C4 C5 . 1.547(2) ?
    C5 O2 . 1.2227(19) ?
    C5 N2 . 1.350(2) ?
    C6 C7 . 1.376(2) ?
    C6 C11 . 1.388(2) ?
    C6 N2 . 1.405(2) ?
    C7 C8 . 1.390(3) ?
    C7 H7 . 0.9300 ?
    C8 C9 . 1.379(3) ?
    C8 H8 . 0.9300 ?
    C9 C10 . 1.388(3) ?
    C9 H9 . 0.9300 ?
    C10 C11 . 1.382(2) ?
    C10 H10 . 0.9300 ?
    C12 N1 . 1.457(2) ?
    C12 H12A . 0.9600 ?
    C12 H12B . 0.9600 ?
    C12 H12C . 0.9600 ?
    C13 O1 . 1.211(2) ?
    C13 C14 . 1.500(2) ?
    C14 C15 . 1.390(2) ?
    C14 C19 . 1.398(2) ?
    C15 C16 . 1.377(3) ?
    C15 H15 . 0.9300 ?
    C16 C17 . 1.380(3) ?
    C16 H16 . 0.9300 ?
    C17 C18 . 1.372(3) ?
    C17 H17 . 0.9300 ?
    C18 C19 . 1.392(2) ?
    C18 H18 . 0.9300 ?
    C19 O3 . 1.356(2) ?
    C20 O3 . 1.426(2) ?
    C20 C21 . 1.490(3) ?
    C20 H20A . 0.9700 ?
    C20 H20B . 0.9700 ?
    C21 C22 . 1.488(4) ?
    C21 H21A . 0.9700 ?
    C21 H21B . 0.9700 ?
    C22 C23 . 1.466(4) ?
    C22 H22A . 0.9700 ?
    C22 H22B . 0.9700 ?
    C23 O4 . 1.425(2) ?
    C23 H23A . 0.9700 ?
    C23 H23B . 0.9700 ?
    C24 O4 . 1.387(2) ?
    C24 C25 . 1.392(2) ?
    C24 C29 . 1.397(2) ?
    C25 C26 . 1.375(3) ?
    C25 H25 . 0.9300 ?
    C26 C27 . 1.372(3) ?
    C26 H26 . 0.9300 ?
    C27 C28 . 1.381(3) ?
    C27 H27 . 0.9300 ?
    C28 C29 . 1.397(2) ?
    C28 H28 . 0.9300 ?
    N2 H2A . 0.8600 ?
loop_
    _geom_angle_atom_site_label_1
    _geom_angle_atom_site_label_2
    _geom_angle_atom_site_label_3
    _geom_angle_site_symmetry_1
    _geom_angle_site_symmetry_3
    _geom_angle
    _geom_angle_publ_flag
    N1 C1 C2 . . 102.16(13) ?
    N1 C1 H1A . . 111.3 ?
    C2 C1 H1A . . 111.3 ?
    N1 C1 H1B . . 111.3 ?
    C2 C1 H1B . . 111.3 ?
    H1A C1 H1B . . 109.2 ?
    C29 C2 C1 . . 113.37(13) ?
    C29 C2 C3 . . 119.52(12) ?
    C1 C2 C3 . . 100.36(12) ?
    C29 C2 H2 . . 107.6 ?
    C1 C2 H2 . . 107.6 ?
    C3 C2 H2 . . 107.6 ?
    C13 C3 C2 . . 115.22(12) ?
    C13 C3 C4 . . 114.19(12) ?
    C2 C3 C4 . . 104.28(11) ?
    C13 C3 H3 . . 107.6 ?
    C2 C3 H3 . . 107.6 ?
    C4 C3 H3 . . 107.6 ?
    N1 C4 C11 . . 113.80(12) ?
    N1 C4 C5 . . 114.13(12) ?
    C11 C4 C5 . . 101.31(12) ?
    N1 C4 C3 . . 103.47(11) ?
    C11 C4 C3 . . 116.05(12) ?
    C5 C4 C3 . . 108.39(11) ?
    O2 C5 N2 . . 126.42(14) ?
    O2 C5 C4 . . 125.33(14) ?
    N2 C5 C4 . . 108.24(13) ?
    C7 C6 C11 . . 122.42(16) ?
    C7 C6 N2 . . 128.30(16) ?
    C11 C6 N2 . . 109.27(14) ?
    C6 C7 C8 . . 117.32(18) ?
    C6 C7 H7 . . 121.3 ?
    C8 C7 H7 . . 121.3 ?
    C9 C8 C7 . . 121.11(18) ?
    C9 C8 H8 . . 119.4 ?
    C7 C8 H8 . . 119.4 ?
    C8 C9 C10 . . 120.86(18) ?
    C8 C9 H9 . . 119.6 ?
    C10 C9 H9 . . 119.6 ?
    C11 C10 C9 . . 118.67(17) ?
    C11 C10 H10 . . 120.7 ?
    C9 C10 H10 . . 120.7 ?
    C10 C11 C6 . . 119.61(16) ?
    C10 C11 C4 . . 131.19(15) ?
    C6 C11 C4 . . 109.15(13) ?
    N1 C12 H12A . . 109.5 ?
    N1 C12 H12B . . 109.5 ?
    H12A C12 H12B . . 109.5 ?
    N1 C12 H12C . . 109.5 ?
    H12A C12 H12C . . 109.5 ?
    H12B C12 H12C . . 109.5 ?
    O1 C13 C14 . . 119.75(15) ?
    O1 C13 C3 . . 120.24(14) ?
    C14 C13 C3 . . 119.99(13) ?
    C15 C14 C19 . . 118.30(16) ?
    C15 C14 C13 . . 117.35(16) ?
    C19 C14 C13 . . 124.35(14) ?
    C16 C15 C14 . . 121.4(2) ?
    C16 C15 H15 . . 119.3 ?
    C14 C15 H15 . . 119.3 ?
    C15 C16 C17 . . 119.2(2) ?
    C15 C16 H16 . . 120.4 ?
    C17 C16 H16 . . 120.4 ?
    C18 C17 C16 . . 121.00(19) ?
    C18 C17 H17 . . 119.5 ?
    C16 C17 H17 . . 119.5 ?
    C17 C18 C19 . . 119.7(2) ?
    C17 C18 H18 . . 120.2 ?
    C19 C18 H18 . . 120.2 ?
    O3 C19 C18 . . 123.51(17) ?
    O3 C19 C14 . . 116.14(14) ?
    C18 C19 C14 . . 120.32(17) ?
    O3 C20 C21 . . 106.46(15) ?
    O3 C20 H20A . . 110.4 ?
    C21 C20 H20A . . 110.4 ?
    O3 C20 H20B . . 110.4 ?
    C21 C20 H20B . . 110.4 ?
    H20A C20 H20B . . 108.6 ?
    C22 C21 C20 . . 116.2(2) ?
    C22 C21 H21A . . 108.2 ?
    C20 C21 H21A . . 108.2 ?
    C22 C21 H21B . . 108.2 ?
    C20 C21 H21B . . 108.2 ?
    H21A C21 H21B . . 107.4 ?
    C23 C22 C21 . . 119.24(19) ?
    C23 C22 H22A . . 107.5 ?
    C21 C22 H22A . . 107.5 ?
    C23 C22 H22B . . 107.5 ?
    C21 C22 H22B . . 107.5 ?
    H22A C22 H22B . . 107.0 ?
    O4 C23 C22 . . 112.6(2) ?
    O4 C23 H23A . . 109.1 ?
    C22 C23 H23A . . 109.1 ?
    O4 C23 H23B . . 109.1 ?
    C22 C23 H23B . . 109.1 ?
    H23A C23 H23B . . 107.8 ?
    O4 C24 C25 . . 119.57(17) ?
    O4 C24 C29 . . 119.84(14) ?
    C25 C24 C29 . . 120.44(18) ?
    C26 C25 C24 . . 120.5(2) ?
    C26 C25 H25 . . 119.7 ?
    C24 C25 H25 . . 119.7 ?
    C27 C26 C25 . . 120.12(19) ?
    C27 C26 H26 . . 119.9 ?
    C25 C26 H26 . . 119.9 ?
    C26 C27 C28 . . 119.6(2) ?
    C26 C27 H27 . . 120.2 ?
    C28 C27 H27 . . 120.2 ?
    C27 C28 C29 . . 122.0(2) ?
    C27 C28 H28 . . 119.0 ?
    C29 C28 H28 . . 119.0 ?
    C28 C29 C24 . . 117.34(16) ?
    C28 C29 C2 . . 116.07(15) ?
    C24 C29 C2 . . 126.43(14) ?
    C1 N1 C12 . . 115.49(14) ?
    C1 N1 C4 . . 108.59(11) ?
    C12 N1 C4 . . 116.17(13) ?
    C5 N2 C6 . . 111.76(13) ?
    C5 N2 H2A . . 124.1 ?
    C6 N2 H2A . . 124.1 ?
    C19 O3 C20 . . 121.51(14) ?
    C24 O4 C23 . . 117.83(15) ?
loop_
    _geom_torsion_atom_site_label_1
    _geom_torsion_atom_site_label_2
    _geom_torsion_atom_site_label_3
    _geom_torsion_atom_site_label_4
    _geom_torsion_site_symmetry_1
    _geom_torsion_site_symmetry_2
    _geom_torsion_site_symmetry_3
    _geom_torsion_site_symmetry_4
    _geom_torsion
    _geom_torsion_publ_flag
    N1 C1 C2 C29 . . . . -174.22(12) ?
    N1 C1 C2 C3 . . . . -45.56(14) ?
    C29 C2 C3 C13 . . . . -74.68(18) ?
    C1 C2 C3 C13 . . . . 160.78(13) ?
    C29 C2 C3 C4 . . . . 159.35(13) ?
    C1 C2 C3 C4 . . . . 34.82(14) ?
    C13 C3 C4 N1 . . . . -138.67(13) ?
    C2 C3 C4 N1 . . . . -12.05(15) ?
    C13 C3 C4 C11 . . . . -13.29(17) ?
    C2 C3 C4 C11 . . . . 113.32(14) ?
    C13 C3 C4 C5 . . . . 99.82(14) ?
    C2 C3 C4 C5 . . . . -133.56(13) ?
    N1 C4 C5 O2 . . . . -51.95(19) ?
    C11 C4 C5 O2 . . . . -174.67(14) ?
    C3 C4 C5 O2 . . . . 62.75(18) ?
    N1 C4 C5 N2 . . . . 127.34(14) ?
    C11 C4 C5 N2 . . . . 4.62(15) ?
    C3 C4 C5 N2 . . . . -117.96(13) ?
    C11 C6 C7 C8 . . . . -0.6(3) ?
    N2 C6 C7 C8 . . . . 179.12(15) ?
    C6 C7 C8 C9 . . . . -0.2(3) ?
    C7 C8 C9 C10 . . . . 0.5(3) ?
    C8 C9 C10 C11 . . . . 0.1(3) ?
    C9 C10 C11 C6 . . . . -0.8(2) ?
    C9 C10 C11 C4 . . . . 176.26(15) ?
    C7 C6 C11 C10 . . . . 1.1(2) ?
    N2 C6 C11 C10 . . . . -178.63(13) ?
    C7 C6 C11 C4 . . . . -176.56(14) ?
    N2 C6 C11 C4 . . . . 3.68(16) ?
    N1 C4 C11 C10 . . . . 54.8(2) ?
    C5 C4 C11 C10 . . . . 177.73(15) ?
    C3 C4 C11 C10 . . . . -65.1(2) ?
    N1 C4 C11 C6 . . . . -127.89(13) ?
    C5 C4 C11 C6 . . . . -4.94(14) ?
    C3 C4 C11 C6 . . . . 112.18(14) ?
    C2 C3 C13 O1 . . . . -4.4(2) ?
    C4 C3 C13 O1 . . . . 116.34(16) ?
    C2 C3 C13 C14 . . . . 177.33(13) ?
    C4 C3 C13 C14 . . . . -61.97(17) ?
    O1 C13 C14 C15 . . . . -34.4(2) ?
    C3 C13 C14 C15 . . . . 143.95(15) ?
    O1 C13 C14 C19 . . . . 145.16(17) ?
    C3 C13 C14 C19 . . . . -36.5(2) ?
    C19 C14 C15 C16 . . . . 1.0(3) ?
    C13 C14 C15 C16 . . . . -179.46(16) ?
    C14 C15 C16 C17 . . . . 1.6(3) ?
    C15 C16 C17 C18 . . . . -2.3(3) ?
    C16 C17 C18 C19 . . . . 0.4(3) ?
    C17 C18 C19 O3 . . . . -175.51(17) ?
    C17 C18 C19 C14 . . . . 2.3(3) ?
    C15 C14 C19 O3 . . . . 175.02(14) ?
    C13 C14 C19 O3 . . . . -4.5(2) ?
    C15 C14 C19 C18 . . . . -2.9(2) ?
    C13 C14 C19 C18 . . . . 177.56(15) ?
    O3 C20 C21 C22 . . . . -73.7(2) ?
    C20 C21 C22 C23 . . . . 68.2(3) ?
    C21 C22 C23 O4 . . . . 54.5(4) ?
    O4 C24 C25 C26 . . . . -175.97(17) ?
    C29 C24 C25 C26 . . . . -0.4(3) ?
    C24 C25 C26 C27 . . . . -0.8(3) ?
    C25 C26 C27 C28 . . . . 0.8(3) ?
    C26 C27 C28 C29 . . . . 0.4(3) ?
    C27 C28 C29 C24 . . . . -1.6(3) ?
    C27 C28 C29 C2 . . . . 174.00(16) ?
    O4 C24 C29 C28 . . . . 177.14(15) ?
    C25 C24 C29 C28 . . . . 1.6(2) ?
    O4 C24 C29 C2 . . . . 2.0(3) ?
    C25 C24 C29 C2 . . . . -173.54(16) ?
    C1 C2 C29 C28 . . . . -91.08(17) ?
    C3 C2 C29 C28 . . . . 150.90(15) ?
    C1 C2 C29 C24 . . . . 84.06(19) ?
    C3 C2 C29 C24 . . . . -34.0(2) ?
    C2 C1 N1 C12 . . . . 172.65(14) ?
    C2 C1 N1 C4 . . . . 40.12(15) ?
    C11 C4 N1 C1 . . . . -144.11(13) ?
    C5 C4 N1 C1 . . . . 100.27(15) ?
    C3 C4 N1 C1 . . . . -17.30(16) ?
    C11 C4 N1 C12 . . . . 83.73(18) ?
    C5 C4 N1 C12 . . . . -31.89(19) ?
    C3 C4 N1 C12 . . . . -149.46(14) ?
    O2 C5 N2 C6 . . . . 176.50(14) ?
    C4 C5 N2 C6 . . . . -2.78(17) ?
    C7 C6 N2 C5 . . . . 179.74(16) ?
    C11 C6 N2 C5 . . . . -0.52(17) ?
    C18 C19 O3 C20 . . . . 10.7(3) ?
    C14 C19 O3 C20 . . . . -167.11(16) ?
    C21 C20 O3 C19 . . . . 171.34(17) ?
    C25 C24 O4 C23 . . . . -56.2(3) ?
    C29 C24 O4 C23 . . . . 128.2(2) ?
    C22 C23 O4 C24 . . . . 157.44(19) ?
loop_
    _geom_hbond_atom_site_label_D
    _geom_hbond_atom_site_label_H
    _geom_hbond_atom_site_label_A
    _geom_hbond_site_symmetry_A
    _geom_hbond_distance_DH
    _geom_hbond_distance_HA
    _geom_hbond_distance_DA
    _geom_hbond_angle_DHA
    N2 H2A O2 2_576 0.86 1.96 2.8105(17) 169.9
    C26 H26 Cg4 2_575 0.93 2.91 3.617(3) 134
