# Supplementary material for: 4′-Methyl-1H-14′,19′-dioxa-4′-aza­spiro­[indole-3,5′-tetra­cyclo­[18.4.0.02,6.08,13]tetra­cosa­ne]-1′(24′),8′,10′,12′,20′,22′-hexa­ene-2,7′(3H)-dione
Source: Acta Crystallogr Sect E Struct Rep Online. 2012 Nov 14;68(Pt 12):o3344. doi: 10.1107/S1600536812046132 (PMC3588945; doi:10.1107/S1600536812046132)
Supplement: Supplementary file 2 [file e-68-o3344-Isup2.hkl]

#
# h,k,l, Fc-squared, Fo-squared, sigma(Fo-squared) and status flag
#
data_I
_shelx_title ' SPRR252 in P-1'
_shelx_refln_list_code          4
_shelx_F_calc_maximum      134.38
_exptl_crystal_F_000       496.00
_reflns_d_resolution_high  0.7494
 
loop_
 _symmetry_equiv_pos_as_xyz
 'x, y, z'
 '-x, -y, -z'
 
_cell_length_a     9.4223
_cell_length_b    10.5115
_cell_length_c    14.1754
_cell_angle_alpha  70.235
_cell_angle_beta   87.309
_cell_angle_gamma  69.065
 
_shelx_F_squared_multiplier     1.000
 
loop_
 _refln_index_h
 _refln_index_k
 _refln_index_l
 _refln_F_squared_calc
 _refln_F_squared_meas
 _refln_F_squared_sigma
 _refln_observed_status
   1   0   0     2632.42     2658.63     23.00 o
   2   0   0     1857.68     2059.38     21.11 o
   3   0   0     3986.61     4094.60     40.71 o
   4   0   0      472.58      448.95      4.95 o
   5   0   0       38.15       28.96      0.83 o
   6   0   0       34.13       32.10      0.95 o
   7   0   0       62.92       70.24      1.42 o
   8   0   0       77.54       70.65      1.55 o
   9   0   0       58.39       60.59      1.69 o
  10   0   0       29.93       31.20      1.96 o
  11   0   0        6.47        5.89      1.56 o
 -11   1   0        1.39       -1.98      2.77 o
 -10   1   0       10.53       13.55      1.51 o
  -9   1   0        1.18       -0.24      0.90 o
  -8   1   0      142.59      149.72      2.82 o
  -7   1   0       44.21       49.38      1.24 o
  -6   1   0        0.51        0.93      0.39 o
  -5   1   0      767.69      780.57      8.34 o
  -4   1   0      233.72      247.27      2.95 o
  -3   1   0     2557.05     2684.12     26.82 o
  -2   1   0     1986.06     1940.69     19.39 o
  -1   1   0       38.47       21.82      0.39 o
   0   1   0    11198.66     9835.04     99.89 o
   1   1   0      390.01      440.09      3.36 o
   2   1   0     1382.88     1495.75     16.37 o
   3   1   0      522.65      564.91      9.29 o
   4   1   0      631.45      666.07      6.90 o
   5   1   0      287.56      317.35      3.51 o
   6   1   0      168.31      171.90      2.31 o
   7   1   0       19.56       15.68      0.76 o
   8   1   0       88.41       90.41      1.74 o
   9   1   0       67.38       64.75      1.56 o
  10   1   0        8.57        7.32      1.18 o
  11   1   0       14.23       13.32      1.73 o
 -10   2   0        1.08        1.61      1.24 o
  -9   2   0        6.88        4.58      1.14 o
  -8   2   0       14.43       16.14      1.32 o
  -7   2   0       21.72       20.73      0.85 o
  -6   2   0        1.10        1.51      0.45 o
  -5   2   0      108.83      111.52      1.72 o
  -4   2   0      145.67      142.04      1.91 o
  -3   2   0      339.81      459.37      5.40 o
  -2   2   0        9.09       19.59      0.47 o
  -1   2   0      251.36      230.38      2.55 o
   0   2   0     2674.15     2496.11     23.25 o
   1   2   0      403.78      335.55      5.30 o
   2   2   0     3933.69     3938.12     43.07 o
   3   2   0     2114.22     2350.57     21.03 o
   4   2   0       14.04       13.43      0.67 o
   5   2   0        6.16       14.12      0.61 o
   6   2   0      476.84      501.02      5.35 o
   7   2   0       53.05       59.59      1.66 o
   8   2   0      631.05      685.18      7.31 o
   9   2   0       61.53       63.32      1.57 o
  10   2   0       93.22      100.78      2.99 o
  11   2   0        0.60       -1.23      1.93 o
  12   2   0        0.09       -1.62      1.71 o
 -10   3   0       28.32       33.19      2.81 o
  -9   3   0        1.25        2.54      1.14 o
  -8   3   0        8.53        9.14      1.21 o
  -7   3   0       70.46       73.13      1.79 o
  -6   3   0       98.15       84.14      1.92 o
  -5   3   0      242.36      236.74      3.00 o
  -4   3   0      175.33      178.10      2.30 o
  -3   3   0      195.09      185.20      2.55 o
  -2   3   0       72.64       52.55      2.73 o
  -1   3   0       22.71       29.21      0.92 o
   0   3   0     3502.80     3479.19     34.80 o
   1   3   0      253.14      207.14      2.42 o
   2   3   0     1411.65     1301.77     12.37 o
   3   3   0     3450.68     3539.08     33.07 o
   4   3   0      364.89      454.87      4.75 o
   5   3   0        5.91        7.37      0.54 o
   6   3   0       24.76       19.85      1.07 o
   7   3   0      104.72      105.94      1.83 o
   8   3   0        0.33        0.01      0.63 o
   9   3   0        0.39       -0.69      0.92 o
  10   3   0        0.59       -0.69      0.69 o
  11   3   0       31.51       30.69      2.53 o
  12   3   0       10.49        7.97      2.46 o
  -9   4   0        1.09        0.04      1.23 o
  -8   4   0        7.64        7.55      1.21 o
  -7   4   0        1.13        1.16      1.20 o
  -6   4   0       31.96       32.29      1.19 o
  -5   4   0      332.00      351.13      4.69 o
  -4   4   0      425.91      430.67      6.21 o
  -3   4   0        0.39        0.69      0.41 o
  -2   4   0      618.67      586.85      7.77 o
  -1   4   0     1120.68     1072.16     12.05 o
   0   4   0        3.26        5.01      0.41 o
   1   4   0      618.94      605.82      6.00 o
   2   4   0      330.51      325.65      3.51 o
   3   4   0      384.20      342.61      3.98 o
   4   4   0      193.80      265.95      3.31 o
   5   4   0      119.99      161.49      2.18 o
   6   4   0      171.96      197.72      2.62 o
   7   4   0       34.61       37.94      1.18 o
   8   4   0       19.21       16.75      0.96 o
   9   4   0        6.09        7.66      0.88 o
  10   4   0        0.00       -0.24      0.78 o
  11   4   0        0.25        0.50      1.64 o
  12   4   0        0.19       -2.18      2.18 o
  -9   5   0        0.00        1.29      1.44 o
  -8   5   0       29.93       30.99      1.99 o
  -7   5   0       20.95       20.91      1.58 o
  -6   5   0       71.63       75.00      1.97 o
  -5   5   0        0.93       -0.94      0.94 o
  -4   5   0        6.54        6.43      0.71 o
  -3   5   0      262.04      236.64      3.74 o
  -2   5   0      609.39      645.90      7.65 o
  -1   5   0       19.06       21.06      0.91 o
   0   5   0      409.66      412.97      5.57 o
   1   5   0      293.88      335.29      4.23 o
   2   5   0      112.92      111.38      1.72 o
   3   5   0      120.90      128.06      1.91 o
   4   5   0      370.95      436.75      4.61 o
   5   5   0       73.76       89.47      1.53 o
   6   5   0        0.51        1.72      0.58 o
   7   5   0       15.90       15.76      0.84 o
   8   5   0        5.22        5.98      0.91 o
   9   5   0        1.44        0.83      0.82 o
  10   5   0        8.84        8.82      1.05 o
  11   5   0        0.59       -0.14      1.08 o
  12   5   0       14.11       13.21      2.10 o
  -8   6   0       13.79       12.46      3.08 o
  -7   6   0        9.12        9.36      1.35 o
  -6   6   0        5.63        1.94      0.96 o
  -5   6   0       10.64       12.09      1.58 o
  -4   6   0        4.44        2.17      0.58 o
  -3   6   0      527.08      540.12      7.50 o
  -2   6   0      562.88      555.14      6.24 o
  -1   6   0       36.28       38.83      0.99 o
   0   6   0      139.98      127.13      2.39 o
   1   6   0       60.32       86.70      1.65 o
   2   6   0       90.07       92.08      1.75 o
   3   6   0       30.57       26.74      0.88 o
   4   6   0       28.32       28.24      0.99 o
   5   6   0        6.31        6.50      0.70 o
   6   6   0       17.94       11.01      0.95 o
   7   6   0        7.89        6.59      0.96 o
   8   6   0       17.11       15.23      1.39 o
   9   6   0       30.40       27.58      1.32 o
  10   6   0        2.23        1.24      0.98 o
  11   6   0        0.00       -1.39      1.39 o
  12   6   0        1.12       -0.78      1.37 o
  -7   7   0        0.28       -0.04      1.45 o
  -6   7   0        7.82        5.42      3.72 o
  -5   7   0        4.06        2.26      0.92 o
  -4   7   0       35.56       34.91      1.48 o
  -3   7   0        9.38        8.86      0.83 o
  -2   7   0        0.79        1.43      0.48 o
  -1   7   0        7.58       11.15      0.70 o
   0   7   0       12.21       12.12      0.70 o
   1   7   0        5.86        5.18      0.59 o
   2   7   0      230.72      230.28      4.27 o
   3   7   0       48.14       49.30      1.23 o
   4   7   0      467.57      447.78      5.33 o
   5   7   0       19.70       18.27      1.40 o
   6   7   0        8.41        4.45      0.96 o
   7   7   0        0.85       -0.84      0.84 o
   8   7   0       99.01       88.20      3.03 o
   9   7   0       34.68       35.16      1.48 o
  10   7   0        6.36        8.55      1.45 o
  11   7   0       15.06       12.81      1.70 o
  12   7   0        0.72        1.11      1.54 o
  -6   8   0        1.60       -1.97      2.63 o
  -5   8   0       12.66       10.61      1.57 o
  -4   8   0        0.01       -1.09      1.09 o
  -3   8   0        1.58       -0.57      0.61 o
  -2   8   0        4.10        3.71      0.82 o
  -1   8   0       87.19       85.22      2.71 o
   0   8   0        0.21       -0.38      0.38 o
   1   8   0        0.08       -0.29      0.50 o
   2   8   0        7.82        8.02      1.20 o
   3   8   0       17.62       19.93      1.11 o
   4   8   0       26.10       24.50      1.34 o
   5   8   0        0.45       -0.78      0.96 o
   6   8   0      293.66      293.37      4.65 o
   7   8   0      119.32      115.17      2.39 o
   8   8   0        6.17        6.48      1.00 o
   9   8   0        6.76        6.67      1.21 o
  10   8   0        7.17        9.99      1.30 o
  11   8   0        7.67        3.68      2.28 o
  12   8   0        0.00        0.18      1.99 o
  -5   9   0       10.66       12.60      1.70 o
  -4   9   0        0.25        0.75      1.04 o
  -3   9   0        0.17       -0.15      0.91 o
  -2   9   0       35.53       34.54      2.33 o
  -1   9   0      101.98      104.78      2.50 o
   0   9   0        4.62        7.43      0.82 o
   1   9   0       13.71        5.24      0.95 o
   2   9   0       18.32       16.09      1.56 o
   3   9   0      228.57      213.51      5.00 o
   4   9   0       39.39       34.94      2.18 o
   5   9   0        6.52        6.34      1.35 o
   6   9   0        0.46       -0.88      0.88 o
   7   9   0       19.72       18.87      1.90 o
   8   9   0        9.75        8.05      1.29 o
   9   9   0        8.56        9.41      1.51 o
  10   9   0        0.50        0.47      1.23 o
  11   9   0        0.06       -0.08      1.96 o
  -4  10   0        0.23       -1.54      1.54 o
  -3  10   0        4.09        3.24      1.17 o
  -2  10   0       14.48       19.18      1.57 o
  -1  10   0        2.18        2.41      0.86 o
   0  10   0       32.58       42.05      1.64 o
   1  10   0        0.00       -1.20      1.38 o
   2  10   0        0.08       -1.18      1.35 o
   3  10   0       58.35       53.86      2.67 o
   4  10   0        1.09        0.85      1.48 o
   5  10   0        3.19        6.84      2.02 o
   6  10   0       25.28       27.99      1.92 o
   7  10   0        0.03        0.78      1.57 o
   8  10   0        0.14       -1.20      1.20 o
   9  10   0        9.84        8.91      1.62 o
  10  10   0       12.61       11.01      2.19 o
  11  10   0        1.25        3.81      2.90 o
  -2  11   0        1.37        0.32      1.13 o
  -1  11   0       16.21       23.21      1.70 o
   0  11   0       10.41        1.81      3.08 o
   1  11   0        2.16       -1.55      1.91 o
   2  11   0       10.65        4.06      2.17 o
   3  11   0        1.87        3.00      2.76 o
   4  11   0        5.05        8.86      3.07 o
   5  11   0        0.07        0.50      1.81 o
   6  11   0       16.68       17.20      2.13 o
   7  11   0       10.45       11.74      1.66 o
   8  11   0        2.70        1.53      1.46 o
   9  11   0       45.18       53.72      3.22 o
  10  11   0       14.65       16.64      3.01 o
   1  12   0        8.12        5.08      3.63 o
   2  12   0        0.35       -3.45      3.45 o
   3  12   0       17.58       19.76      5.89 o
   4  12   0        7.32        2.54      6.17 o
   5  12   0        0.00        0.98      1.70 o
   6  12   0        1.74        0.43      2.02 o
   7  12   0        3.23        3.90      2.56 o
   8  12   0        9.90        9.33      2.68 o
   3  13   0       17.14       16.86      4.90 o
   4  13   0        6.72        2.36      3.99 o
   5  13   0        1.15       -2.18      3.63 o
   6  13   0        6.74        9.25      4.17 o
  -8 -12   1        0.08       -0.08      1.94 o
  -7 -12   1       14.23       17.48      2.36 o
  -6 -12   1        1.32        2.78      1.88 o
  -5 -12   1        2.69        3.72      1.84 o
  -4 -12   1        0.26        0.58      2.27 o
  -3 -12   1        0.37        0.35      3.08 o
  -2 -12   1        4.54        2.16      2.48 o
  -1 -12   1        6.74        8.89      4.17 o
  -9 -11   1        0.00       -1.51      1.51 o
  -8 -11   1        2.99        3.40      1.60 o
  -7 -11   1       11.54       12.36      1.72 o
  -6 -11   1        0.37       -0.98      1.63 o
  -5 -11   1        6.15        6.25      1.87 o
  -4 -11   1        0.43        1.22      1.57 o
  -3 -11   1        7.60        6.59      1.78 o
  -2 -11   1        1.07        0.16      2.54 o
  -1 -11   1        0.36       -0.87      2.04 o
   0 -11   1        5.90        4.83      2.37 o
   1 -11   1       17.96       29.38      2.54 o
   2 -11   1        3.33        6.17      1.63 o
 -10 -10   1        0.01       -0.26      1.73 o
  -9 -10   1        7.22        7.62      2.04 o
  -8 -10   1        1.28        0.43      1.63 o
  -7 -10   1       23.27       22.08      1.87 o
  -6 -10   1       10.53       12.17      1.63 o
  -5 -10   1       67.66       68.40      3.10 o
  -4 -10   1        0.29        1.26      1.84 o
  -3 -10   1        5.55        6.86      1.70 o
  -2 -10   1       11.33       14.22      1.86 o
  -1 -10   1        0.01       -1.08      1.30 o
   0 -10   1       10.91       12.68      1.08 o
   1 -10   1        5.43        4.24      0.91 o
   2 -10   1        5.39        4.24      1.56 o
   3 -10   1        3.65        2.29      2.18 o
 -11  -9   1        0.15        1.36      2.12 o
 -10  -9   1        0.02       -1.18      1.18 o
  -9  -9   1        0.34        0.83      1.15 o
  -8  -9   1        6.68        7.01      1.28 o
  -7  -9   1        7.75        5.97      1.48 o
  -6  -9   1        6.82        8.28      2.02 o
  -5  -9   1        3.00        3.64      1.20 o
  -4  -9   1        5.42        3.48      1.52 o
  -3  -9   1      115.64      102.67      3.43 o
  -2  -9   1       16.65       22.05      2.42 o
  -1  -9   1       83.90       69.43      1.75 o
   0  -9   1       13.69        9.79      0.96 o
   1  -9   1       56.48       59.45      1.66 o
   2  -9   1        9.63        9.29      1.09 o
   3  -9   1       14.21       16.70      1.67 o
   4  -9   1       43.81       54.61      2.70 o
   5  -9   1        0.03        1.55      1.31 o
 -11  -8   1        3.29        4.66      2.04 o
 -10  -8   1        2.75        1.34      1.14 o
  -9  -8   1        0.62        0.26      1.09 o
  -8  -8   1        8.86        3.85      1.17 o
  -7  -8   1       14.98       17.16      1.38 o
  -6  -8   1       29.54       29.23      1.81 o
  -5  -8   1       72.05       61.57      5.18 o
  -4  -8   1      659.12      639.15      9.46 o
  -3  -8   1       61.54       59.03      2.67 o
  -2  -8   1       23.10       20.29      1.19 o
  -1  -8   1       20.58       17.58      1.20 o
   0  -8   1       17.40       15.13      0.78 o
   1  -8   1       35.35       31.49      0.99 o
   2  -8   1       41.75       42.29      1.39 o
   3  -8   1       38.46       42.15      1.59 o
   4  -8   1        3.57        3.44      1.08 o
   5  -8   1        3.83        2.95      1.31 o
   6  -8   1        0.57       -1.10      1.10 o
 -12  -7   1        0.25       -0.92      1.42 o
 -11  -7   1        0.06       -0.10      1.16 o
 -10  -7   1        1.76       -0.99      1.03 o
  -9  -7   1       13.76       12.29      1.44 o
  -8  -7   1        0.07       -0.91      0.95 o
  -7  -7   1       38.88       38.51      1.71 o
  -6  -7   1      305.12      282.63      5.13 o
  -5  -7   1        4.87        4.10      1.15 o
  -4  -7   1      130.15      111.85      2.83 o
  -3  -7   1        3.78        0.22      0.56 o
  -2  -7   1       31.57       27.93      1.47 o
  -1  -7   1        2.12        4.02      0.58 o
   0  -7   1        3.54        3.68      0.47 o
   1  -7   1       58.36       56.79      1.28 o
   2  -7   1       23.13       20.49      0.79 o
   3  -7   1       14.78       15.44      0.97 o
   4  -7   1        0.02        0.16      0.64 o
   5  -7   1        0.91       -0.24      0.81 o
   6  -7   1        4.30        3.22      2.36 o
   7  -7   1       16.41       16.78      1.96 o
 -12  -6   1        0.01        0.36      1.32 o
 -11  -6   1        0.04       -0.47      1.24 o
 -10  -6   1        2.66        1.19      1.07 o
  -9  -6   1       35.51       37.98      1.75 o
  -8  -6   1        1.36        1.09      0.78 o
  -7  -6   1       14.73       15.57      1.12 o
  -6  -6   1      148.46      164.57      2.73 o
  -5  -6   1       44.60       43.46      1.69 o
  -4  -6   1      113.13      126.26      1.95 o
  -3  -6   1       33.51       30.50      1.00 o
  -2  -6   1       69.95       64.91      1.88 o
  -1  -6   1       32.44       34.43      1.28 o
   0  -6   1      116.32      112.53      1.75 o
   1  -6   1        8.69        5.74      0.51 o
   2  -6   1      208.87      211.86      2.84 o
   3  -6   1       62.78       58.41      2.21 o
   4  -6   1      241.86      241.66      3.65 o
   5  -6   1       10.09       11.68      0.95 o
   6  -6   1       76.36       78.32      2.33 o
   7  -6   1        0.09       -1.40      2.38 o
   8  -6   1       13.61       16.96      1.96 o
 -12  -5   1        5.27        4.35      2.45 o
 -11  -5   1        0.34       -1.29      1.29 o
 -10  -5   1        0.00       -0.91      0.91 o
  -9  -5   1      120.17      120.51      2.78 o
  -8  -5   1       13.96       13.69      1.03 o
  -7  -5   1        6.88        5.91      0.91 o
  -6  -5   1       62.59       73.80      1.41 o
  -5  -5   1       21.31       24.85      0.85 o
  -4  -5   1      264.16      313.29      3.83 o
  -3  -5   1      486.68      518.55      5.80 o
  -2  -5   1      566.23      594.45      7.18 o
  -1  -5   1     1998.66     1979.33     21.97 o
   0  -5   1      760.35      803.78      9.34 o
   1  -5   1       34.04       31.37      0.89 o
   2  -5   1        0.59        1.48      0.37 o
   3  -5   1       53.47       51.73      1.40 o
   4  -5   1       16.26       18.66      0.99 o
   5  -5   1       51.04       49.76      1.71 o
   6  -5   1        1.93        0.60      1.06 o
   7  -5   1       12.36       11.96      1.24 o
   8  -5   1        1.59        3.15      1.19 o
 -12  -4   1        0.74       -0.33      2.18 o
 -11  -4   1        5.76        2.33      1.06 o
 -10  -4   1        1.44       -0.91      0.91 o
  -9  -4   1      216.11      216.37      3.85 o
  -8  -4   1      102.24      109.55      1.97 o
  -7  -4   1       12.53       13.24      1.05 o
  -6  -4   1        2.03        2.97      0.57 o
  -5  -4   1      565.93      517.99      5.48 o
  -4  -4   1       78.27       59.54      1.20 o
  -3  -4   1     1156.97     1181.48     12.28 o
  -2  -4   1      407.95      411.16      5.06 o
  -1  -4   1       96.73      124.02      3.63 o
   0  -4   1      805.94      743.34      8.56 o
   1  -4   1      106.29      102.19      1.80 o
   2  -4   1       61.89       62.54      1.20 o
   3  -4   1      109.74       95.02      1.88 o
   4  -4   1        6.68        7.37      0.72 o
   5  -4   1       61.54       61.31      2.41 o
   6  -4   1      137.58      140.66      3.00 o
   7  -4   1        0.99       -0.71      0.84 o
   8  -4   1        6.28        5.67      1.20 o
   9  -4   1       29.23       30.22      2.41 o
 -12  -3   1        3.91       -2.77      4.26 o
 -11  -3   1        0.00       -0.25      1.23 o
 -10  -3   1       22.94       25.30      1.40 o
  -9  -3   1        0.01       -0.35      0.67 o
  -8  -3   1       32.15       29.16      1.07 o
  -7  -3   1        9.60       10.21      0.74 o
  -6  -3   1      209.08      229.37      3.36 o
  -5  -3   1     1097.03     1146.35     11.21 o
  -4  -3   1     1198.44     1335.48     12.81 o
  -3  -3   1       54.52       43.92      0.85 o
  -2  -3   1       68.67       57.29      0.90 o
  -1  -3   1      275.17      268.58      3.08 o
   0  -3   1       22.83       23.26      1.74 o
   1  -3   1      127.14      136.44      2.47 o
   2  -3   1       20.54       24.00      0.70 o
   3  -3   1       82.80       95.54      2.43 o
   4  -3   1        0.82        0.28      0.34 o
   5  -3   1       11.65       10.61      0.54 o
   6  -3   1      241.22      240.95      3.16 o
   7  -3   1       17.19       13.25      1.18 o
   8  -3   1       31.35       31.85      1.66 o
   9  -3   1        6.40        9.83      2.98 o
  10  -3   1       23.61       27.87      2.35 o
 -12  -2   1        0.98        0.80      2.01 o
 -11  -2   1        8.65       10.57      2.04 o
 -10  -2   1       19.88       22.00      1.51 o
  -9  -2   1       44.23       48.26      1.68 o
  -8  -2   1        0.05       -0.67      0.67 o
  -7  -2   1       94.49       99.85      1.75 o
  -6  -2   1       59.38       57.92      1.30 o
  -5  -2   1       75.07       78.78      1.36 o
  -4  -2   1       93.55       88.70      1.39 o
  -3  -2   1      121.52      147.70      2.03 o
  -2  -2   1      180.86      206.65      3.09 o
  -1  -2   1      554.87      524.51      4.76 o
   0  -2   1    12523.47    11914.83    209.39 o
   1  -2   1     2030.12     1939.05     21.69 o
   2  -2   1      292.66      311.03      4.19 o
   3  -2   1      328.54      336.96      3.72 o
   4  -2   1      179.71      197.29      2.45 o
   5  -2   1       96.70      110.57      1.68 o
   6  -2   1       52.34       54.05      1.21 o
   7  -2   1       15.68       19.91      1.01 o
   8  -2   1        0.17       -0.88      0.88 o
   9  -2   1       20.35       25.31      1.66 o
  10  -2   1       22.69       24.56      2.06 o
 -11  -1   1        2.99        1.10      1.54 o
 -10  -1   1        1.03       -0.22      1.10 o
  -9  -1   1      120.29      107.60      1.98 o
  -8  -1   1       22.27       24.40      1.02 o
  -7  -1   1      182.74      188.25      2.59 o
  -6  -1   1        7.31        5.35      0.53 o
  -5  -1   1       34.59       42.18      1.10 o
  -4  -1   1      181.90      201.07      2.37 o
  -3  -1   1      853.53      896.58     11.73 o
  -2  -1   1     3359.31     4056.95     74.22 o
  -1  -1   1     8258.12     8238.83    145.46 o
   0  -1   1      484.00      370.24     11.23 o
   1  -1   1     1996.35     1944.00     16.86 o
   2  -1   1       36.89       22.43      0.50 o
   3  -1   1     1014.51     1018.49     10.39 o
   4  -1   1       17.95       19.51      0.60 o
   5  -1   1       64.23       85.08      1.42 o
   6  -1   1       38.13       42.34      1.05 o
   7  -1   1        3.09        2.70      0.60 o
   8  -1   1       11.77       15.40      0.97 o
   9  -1   1       34.34       29.82      1.77 o
  10  -1   1       26.81       27.45      2.85 o
  11  -1   1        3.89       -0.06      1.30 o
 -11   0   1        6.75        6.62      1.58 o
 -10   0   1        1.87        0.24      2.07 o
  -9   0   1       19.11       22.35      1.55 o
  -8   0   1       11.46       15.09      0.82 o
  -7   0   1       64.00       65.69      1.36 o
  -6   0   1        3.75        5.04      0.53 o
  -5   0   1        1.72        1.00      0.35 o
  -4   0   1        8.72        8.71      0.43 o
  -3   0   1      823.77      894.68      8.59 o
  -2   0   1     1910.72     1834.83     26.18 o
  -1   0   1     2262.09     2472.29     51.25 o
   0   0   1      772.09      724.54     12.69 o
   1   0   1     3688.73     3904.82     36.17 o
   2   0   1     2397.72     2516.26     23.05 o
   3   0   1      395.07      431.44      4.66 o
   4   0   1     1139.67     1179.80     12.12 o
   5   0   1      501.08      527.72      5.83 o
   6   0   1      114.64      120.26      1.90 o
   7   0   1      144.71      140.96      2.22 o
   8   0   1       39.51       42.14      1.24 o
   9   0   1        4.23        3.69      0.75 o
  10   0   1        2.37        1.95      1.44 o
  11   0   1        4.99        4.76      1.64 o
 -11   1   1       19.56       17.76      1.92 o
 -10   1   1       17.50       21.70      1.88 o
  -9   1   1       29.69       32.15      1.32 o
  -8   1   1       40.18       42.18      1.39 o
  -7   1   1       17.42       18.16      0.80 o
  -6   1   1       25.08       26.04      0.88 o
  -5   1   1       97.95      120.48      1.82 o
  -4   1   1      538.44      542.48      5.89 o
  -3   1   1      137.44      135.71      1.75 o
  -2   1   1      121.14      115.96      1.33 o
  -1   1   1     1438.89     1353.31     10.53 o
   0   1   1     3208.06     2813.60     26.53 o
   1   1   1      847.49      956.83      8.31 o
   2   1   1     1838.57     1881.68     17.34 o
   3   1   1       22.50       18.41      0.66 o
   4   1   1      284.10      324.89      3.83 o
   5   1   1       32.39       36.44      0.95 o
   6   1   1       16.77       15.77      0.70 o
   7   1   1       92.66       93.90      1.64 o
   8   1   1      216.88      221.32      3.08 o
   9   1   1        6.51       10.05      1.00 o
  10   1   1        1.39        0.83      1.39 o
  11   1   1        0.04       -0.51      1.20 o
 -10   2   1        1.69       -0.20      1.46 o
  -9   2   1        3.85        3.16      0.99 o
  -8   2   1       35.21       34.52      1.27 o
  -7   2   1       27.63       29.50      1.25 o
  -6   2   1       41.20       37.48      0.98 o
  -5   2   1       31.06       38.38      0.95 o
  -4   2   1      253.64      288.77      3.15 o
  -3   2   1      281.60      275.03      3.09 o
  -2   2   1      580.96      553.73      5.39 o
  -1   2   1      101.61      127.34      1.22 o
   0   2   1      353.15      258.12      2.24 o
   1   2   1      351.92      312.88      2.71 o
   2   2   1       94.80       89.16      0.98 o
   3   2   1      460.09      431.75      4.46 o
   4   2   1       17.36        8.79      0.48 o
   5   2   1        2.23        1.23      0.40 o
   6   2   1       46.05       47.49      1.11 o
   7   2   1        0.01        0.44      0.49 o
   8   2   1      158.46      174.55      2.55 o
   9   2   1       19.48       23.38      1.01 o
  10   2   1      168.75      188.88      3.56 o
  11   2   1       21.68       19.42      1.66 o
  12   2   1        7.94        8.05      2.16 o
 -10   3   1        2.56        2.71      1.54 o
  -9   3   1        0.35       -1.01      1.01 o
  -8   3   1       84.95       88.94      2.67 o
  -7   3   1       17.91       15.81      1.44 o
  -6   3   1        9.03        9.82      0.83 o
  -5   3   1       20.26       20.04      0.82 o
  -4   3   1      125.28      146.75      2.11 o
  -3   3   1       47.30       38.73      1.77 o
  -2   3   1      584.11      566.33      6.14 o
  -1   3   1      554.86      520.32      4.22 o
   0   3   1      353.98      303.93      3.12 o
   1   3   1     1468.39     1527.37     13.45 o
   2   3   1      222.17      197.58      2.09 o
   3   3   1      354.77      369.48      3.89 o
   4   3   1        6.39        5.29      0.46 o
   5   3   1      527.71      518.12      5.41 o
   6   3   1      270.08      284.10      3.35 o
   7   3   1        4.22        6.28      0.66 o
   8   3   1       30.41       31.31      1.11 o
   9   3   1       51.11       53.21      1.45 o
  10   3   1       42.82       50.02      1.71 o
  11   3   1        8.63        5.96      1.19 o
  12   3   1       40.98       41.12      3.45 o
  -9   4   1        2.38       -0.64      1.13 o
  -8   4   1        7.95        8.32      1.53 o
  -7   4   1       34.75       30.35      1.28 o
  -6   4   1       36.09       31.79      1.11 o
  -5   4   1       63.70       56.48      2.16 o
  -4   4   1        0.76        1.01      0.41 o
  -3   4   1      192.02      193.62      2.47 o
  -2   4   1        0.15        0.98      0.29 o
  -1   4   1       61.16       61.85      0.90 o
   0   4   1      134.52      151.83      1.66 o
   1   4   1       11.63       17.40      0.48 o
   2   4   1       52.92       40.49      0.83 o
   3   4   1        0.96       -0.23      0.32 o
   4   4   1       24.33       33.95      0.89 o
   5   4   1       52.07       49.55      1.15 o
   6   4   1       37.28       36.79      1.07 o
   7   4   1       14.95       14.96      1.17 o
   8   4   1        2.60        2.67      0.67 o
   9   4   1        8.55        8.06      0.83 o
  10   4   1       15.57       16.94      1.34 o
  11   4   1        6.22        5.60      1.26 o
  12   4   1        0.04       -0.71      2.00 o
  -9   5   1        0.01       -1.98      3.17 o
  -8   5   1        0.22       -0.73      1.41 o
  -7   5   1        2.58        2.03      0.99 o
  -6   5   1       58.55       54.02      2.15 o
  -5   5   1        3.86        4.93      0.77 o
  -4   5   1       12.80        8.51      0.73 o
  -3   5   1      192.46      182.82      2.74 o
  -2   5   1       49.67       58.83      1.30 o
  -1   5   1      457.36      487.31      5.69 o
   0   5   1      450.33      490.42      4.96 o
   1   5   1      564.05      643.74      6.91 o
   2   5   1       36.49       46.03      1.06 o
   3   5   1        1.02        4.06      0.68 o
   4   5   1      204.66      172.79      2.18 o
   5   5   1       38.02       39.71      1.03 o
   6   5   1       15.40       13.99      0.74 o
   7   5   1       29.11       34.20      1.14 o
   8   5   1        8.34        8.11      0.87 o
   9   5   1       56.37       61.00      1.80 o
  10   5   1       16.04       17.39      1.17 o
  11   5   1        1.85        1.54      1.16 o
  12   5   1        6.49        4.39      1.50 o
  -8   6   1        4.48        3.07      1.48 o
  -7   6   1        1.71        0.55      1.72 o
  -6   6   1       26.22       25.16      1.57 o
  -5   6   1       47.56       46.25      1.97 o
  -4   6   1       18.17       17.38      0.93 o
  -3   6   1        0.03        0.25      0.51 o
  -2   6   1        3.30        6.08      1.41 o
  -1   6   1       26.47       28.73      0.73 o
   0   6   1       15.17       19.98      0.66 o
   1   6   1       69.80       72.91      1.91 o
   2   6   1       41.81       41.52      1.05 o
   3   6   1       10.59        9.06      0.59 o
   4   6   1      178.79      179.34      2.56 o
   5   6   1      100.97       91.22      1.43 o
   6   6   1       28.87       21.42      0.89 o
   7   6   1        1.45        2.30      0.66 o
   8   6   1       18.44       17.82      1.13 o
   9   6   1      131.29      135.24      2.66 o
  10   6   1        6.06        9.62      1.51 o
  11   6   1        6.85        3.70      1.76 o
  12   6   1        6.56        2.94      1.49 o
  -7   7   1        0.82        0.69      1.21 o
  -6   7   1       14.56       12.58      1.72 o
  -5   7   1        2.42        2.47      1.00 o
  -4   7   1        7.76       10.36      0.97 o
  -3   7   1       59.97       53.01      3.17 o
  -2   7   1      661.45      629.33      7.09 o
  -1   7   1        0.80        0.56      0.31 o
   0   7   1        2.45        3.86      0.42 o
   1   7   1        1.82        3.01      0.50 o
   2   7   1       87.52       83.34      1.76 o
   3   7   1      223.98      216.66      2.97 o
   4   7   1      130.98      132.57      2.20 o
   5   7   1       19.15       26.32      1.01 o
   6   7   1       43.32       38.89      1.45 o
   7   7   1        1.84       -0.37      0.83 o
   8   7   1        9.39       10.37      1.03 o
   9   7   1      117.69      117.08      2.50 o
  10   7   1        0.06       -0.98      0.98 o
  11   7   1       18.27       17.69      2.33 o
  12   7   1        2.72        2.39      1.42 o
  -6   8   1        0.84        1.79      1.72 o
  -5   8   1       22.07       26.37      1.91 o
  -4   8   1       15.31       17.85      2.18 o
  -3   8   1        2.64        2.02      0.85 o
  -2   8   1       92.93       88.42      2.30 o
  -1   8   1        7.45        7.96      0.59 o
   0   8   1      153.90      149.96      2.25 o
   1   8   1        8.70        8.44      0.56 o
   2   8   1        0.01       -0.35      0.58 o
   3   8   1       12.75        8.58      0.79 o
   4   8   1       49.56       47.43      1.34 o
   5   8   1       58.24       50.15      1.81 o
   6   8   1       57.76       55.39      1.92 o
   7   8   1       22.69       22.42      1.25 o
   8   8   1        3.36        3.55      0.97 o
   9   8   1        5.45        4.83      1.04 o
  10   8   1        0.21        0.21      2.04 o
  11   8   1        0.35       -0.72      1.56 o
  12   8   1       27.70       29.84      3.06 o
  -5   9   1        3.86        5.27      1.34 o
  -4   9   1        2.74        2.08      1.54 o
  -3   9   1        6.02        7.27      1.17 o
  -2   9   1       52.20       61.63      2.17 o
  -1   9   1       17.54       23.44      1.28 o
   0   9   1      199.39      189.98      3.48 o
   1   9   1       15.57       16.24      0.76 o
   2   9   1       99.52       83.16      2.25 o
   3   9   1        0.05        0.25      0.76 o
   4   9   1      103.76      107.22      2.48 o
   5   9   1        0.01       -1.62      1.62 o
   6   9   1       38.53       41.95      1.73 o
   7   9   1       10.10        8.70      1.16 o
   8   9   1       10.23       12.94      1.87 o
   9   9   1       45.38       47.53      2.85 o
  10   9   1        1.94        2.82      1.63 o
  11   9   1        2.19        0.96      1.85 o
  -4  10   1        0.03       -0.68      1.04 o
  -3  10   1        0.35       -0.73      0.91 o
  -2  10   1        5.73        4.52      1.13 o
  -1  10   1       11.30       17.09      1.39 o
   0  10   1        5.30        3.82      0.81 o
   1  10   1        4.30        6.72      1.28 o
   2  10   1        0.05       -0.61      0.82 o
   3  10   1        0.29        1.82      1.38 o
   4  10   1       11.76       15.23      2.22 o
   5  10   1       20.34       21.21      1.35 o
   6  10   1       10.60       13.78      1.26 o
   7  10   1        0.20       -0.53      1.23 o
   8  10   1        0.14       -0.40      1.27 o
   9  10   1        1.24       -0.56      1.50 o
  10  10   1        0.11        0.27      1.63 o
  11  10   1        0.40        0.79      2.81 o
  -2  11   1        2.85        4.96      1.17 o
  -1  11   1       29.41       35.89      2.04 o
   0  11   1        0.11       -0.74      0.74 o
   1  11   1        7.41        5.26      3.08 o
   2  11   1        2.76        3.28      1.98 o
   3  11   1       28.54       34.92      4.81 o
   4  11   1        9.56        6.82      2.16 o
   5  11   1        3.02        1.49      2.02 o
   6  11   1        1.22        0.99      1.86 o
   7  11   1        0.92        1.45      1.61 o
   8  11   1        6.15        6.25      2.35 o
   9  11   1        0.23       -1.03      1.65 o
  10  11   1        1.20        2.46      6.62 o
   2  12   1       67.84       82.51      6.71 o
   3  12   1        0.31        2.90      3.26 o
   4  12   1       24.70       32.46      4.71 o
   5  12   1        1.10        1.09      3.26 o
   6  12   1        0.02       -0.63      2.05 o
   7  12   1        4.63        6.12      2.81 o
   8  12   1        0.92        0.10      3.45 o
   9  12   1        1.10        4.00      2.57 o
   3  13   1        0.11       -3.26      3.45 o
   4  13   1       11.98       17.59      4.53 o
   5  13   1        0.44       -3.26      3.26 o
   6  13   1        4.81        3.45      3.81 o
   7  13   1        4.55        5.08      3.81 o
  -7 -12   2        0.17        1.62      2.75 o
  -6 -12   2        3.58        2.88      2.06 o
  -5 -12   2        1.27        1.45      3.08 o
  -4 -12   2        0.92       -0.02      2.69 o
  -3 -12   2        0.19       -2.11      2.81 o
  -2 -12   2        4.58        8.59      2.66 o
  -1 -12   2        3.57        0.00      3.81 o
  -9 -11   2        3.35        5.63      2.78 o
  -8 -11   2        2.64        1.90      1.55 o
  -7 -11   2        0.01       -0.65      1.46 o
  -6 -11   2       17.56       17.21      2.27 o
  -5 -11   2        0.69       -1.75      1.75 o
  -4 -11   2        0.59       -0.19      1.59 o
  -3 -11   2        4.10        3.34      2.42 o
  -2 -11   2        1.71       -0.36      1.56 o
  -1 -11   2        0.30       -1.85      2.09 o
   0 -11   2        1.48        3.97      2.63 o
   1 -11   2        0.73       -1.16      1.99 o
 -10 -10   2        8.10        9.51      2.38 o
  -9 -10   2        4.78        8.09      1.66 o
  -8 -10   2        0.33        1.01      1.28 o
  -7 -10   2       10.77       11.36      1.67 o
  -6 -10   2       53.64       55.74      4.48 o
  -5 -10   2        0.44        1.52      1.62 o
  -4 -10   2       24.64       25.77      2.19 o
  -3 -10   2        2.35        3.23      1.59 o
  -2 -10   2        0.12        0.59      1.43 o
  -1 -10   2        6.12        5.00      0.97 o
   0 -10   2        0.07       -0.45      1.92 o
   1 -10   2        0.64       -0.93      1.11 o
   2 -10   2        0.14       -0.95      0.95 o
   3 -10   2       15.13       17.39      2.90 o
 -11  -9   2        0.03       -0.96      1.76 o
 -10  -9   2        1.20        3.13      1.48 o
  -9  -9   2        0.23        0.85      1.20 o
  -8  -9   2        3.97        4.04      1.29 o
  -7  -9   2       13.06       14.12      1.66 o
  -6  -9   2       37.09       33.65      2.03 o
  -5  -9   2        2.06        2.60      1.21 o
  -4  -9   2       42.17       43.87      2.48 o
  -3  -9   2        2.54        1.78      1.62 o
  -2  -9   2        6.29       10.48      1.67 o
  -1  -9   2       53.24       47.17      1.94 o
   0  -9   2        1.35        0.99      0.70 o
   1  -9   2       10.36        9.75      0.73 o
   2  -9   2        0.68        1.45      0.94 o
   3  -9   2        1.09        0.08      0.94 o
   4  -9   2        6.76        9.23      1.81 o
 -11  -8   2        0.24        1.49      1.40 o
 -10  -8   2        2.06        1.97      1.36 o
  -9  -8   2        0.30       -1.04      1.04 o
  -8  -8   2       24.42       19.33      1.56 o
  -7  -8   2        2.71        1.04      1.25 o
  -6  -8   2       19.34       18.26      1.58 o
  -5  -8   2        4.63        5.88      1.35 o
  -4  -8   2      133.79      134.84      3.33 o
  -3  -8   2      230.72      226.03      5.09 o
  -2  -8   2        8.07       12.00      1.61 o
  -1  -8   2      265.53      262.91      4.48 o
   0  -8   2       15.93       19.38      0.85 o
   1  -8   2       50.71       59.82      1.34 o
   2  -8   2       45.53       56.40      1.37 o
   3  -8   2       23.27       25.80      1.46 o
   4  -8   2       16.53       19.04      1.94 o
   5  -8   2       19.58       21.75      3.90 o
 -12  -7   2        0.07        0.69      1.35 o
 -11  -7   2        1.73       -0.08      1.27 o
 -10  -7   2        0.79        1.06      1.10 o
  -9  -7   2        4.57        3.23      1.19 o
  -8  -7   2        1.82        0.12      1.05 o
  -7  -7   2       43.55       47.27      1.91 o
  -6  -7   2        4.11        2.39      1.21 o
  -5  -7   2      156.64      158.35      3.59 o
  -4  -7   2      290.76      259.66      4.76 o
  -3  -7   2        5.64        7.50      1.44 o
  -2  -7   2       34.37       40.63      1.46 o
  -1  -7   2       24.39       16.35      1.09 o
   0  -7   2        4.32        1.99      0.61 o
   1  -7   2        3.12        4.30      0.69 o
   2  -7   2       14.51       15.97      1.13 o
   3  -7   2       52.09       52.23      1.87 o
   4  -7   2       37.78       39.32      1.42 o
   5  -7   2        1.21        0.59      0.75 o
   6  -7   2        0.88       -0.52      1.03 o
 -12  -6   2        2.87        2.88      1.33 o
 -11  -6   2       31.54       30.94      1.89 o
 -10  -6   2       54.65       52.14      2.10 o
  -9  -6   2        5.52        8.58      1.21 o
  -8  -6   2       98.83      105.31      2.66 o
  -7  -6   2      125.60      143.38      3.10 o
  -6  -6   2      138.30      127.76      3.22 o
  -5  -6   2      174.55      157.62      3.47 o
  -4  -6   2        5.39        3.56      1.01 o
  -3  -6   2      189.25      216.32      3.32 o
  -2  -6   2        0.05        0.08      0.48 o
  -1  -6   2       72.96       78.06      2.09 o
   0  -6   2       10.17       14.40      0.81 o
   1  -6   2        0.28        0.10      0.64 o
   2  -6   2      273.27      280.48      3.90 o
   3  -6   2       96.73      103.23      2.19 o
   4  -6   2       61.11       65.55      2.30 o
   5  -6   2       12.36       11.21      1.03 o
   6  -6   2        0.36        0.03      0.80 o
   7  -6   2       38.81       43.74      2.27 o
 -12  -5   2       31.80       39.35      2.65 o
 -11  -5   2       45.08       50.81      2.07 o
 -10  -5   2       31.35       35.69      1.77 o
  -9  -5   2       85.47       85.18      2.47 o
  -8  -5   2      182.36      182.53      3.48 o
  -7  -5   2       37.02       45.37      1.81 o
  -6  -5   2       80.29       85.72      2.21 o
  -5  -5   2      135.19      136.77      3.02 o
  -4  -5   2       23.11       32.41      1.52 o
  -3  -5   2      364.93      368.91      5.14 o
  -2  -5   2      259.58      233.73      3.63 o
  -1  -5   2       23.80       25.80      1.09 o
   0  -5   2      103.21      107.85      2.06 o
   1  -5   2        0.48       -0.34      0.34 o
   2  -5   2      134.85      143.51      2.28 o
   3  -5   2      114.23      102.86      2.12 o
   4  -5   2      165.25      156.70      2.94 o
   5  -5   2        1.42        1.70      0.71 o
   6  -5   2        2.28        0.60      0.75 o
   7  -5   2        0.66        0.49      0.97 o
   8  -5   2       17.56       17.19      1.96 o
 -12  -4   2       19.11       18.52      3.01 o
 -11  -4   2       11.31        9.24      1.56 o
 -10  -4   2       30.84       29.44      2.45 o
  -9  -4   2       56.12       52.83      1.90 o
  -8  -4   2       78.87       67.96      2.10 o
  -7  -4   2        4.93        4.80      0.74 o
  -6  -4   2        9.79        9.78      0.67 o
  -5  -4   2      259.52      267.01      4.96 o
  -4  -4   2        0.38       -0.04      0.74 o
  -3  -4   2       12.18       11.64      0.92 o
  -2  -4   2       19.23       16.58      0.66 o
  -1  -4   2      279.63      352.11      4.95 o
   0  -4   2      212.32      209.93      4.09 o
   1  -4   2      200.19      189.78      2.91 o
   2  -4   2       18.65       21.06      0.73 o
   3  -4   2        0.06        1.18      0.63 o
   4  -4   2       11.67        8.68      0.73 o
   5  -4   2       32.08       31.39      1.58 o
   6  -4   2        0.52        0.66      0.73 o
   7  -4   2        7.92        6.58      0.99 o
   8  -4   2       10.34       10.21      1.28 o
   9  -4   2        0.55        0.07      1.37 o
 -12  -3   2        0.92       -1.23      2.15 o
 -11  -3   2        1.47        1.97      1.45 o
 -10  -3   2       27.71       25.71      1.60 o
  -9  -3   2       45.49       43.75      1.68 o
  -8  -3   2      119.68      113.61      2.20 o
  -7  -3   2      576.10      569.60      6.68 o
  -6  -3   2        0.42       -0.31      0.47 o
  -5  -3   2        9.28        8.71      0.54 o
  -4  -3   2     1464.11     1548.42     17.45 o
  -3  -3   2      944.72     1026.82     11.89 o
  -2  -3   2      102.35      137.39      2.31 o
  -1  -3   2       39.72       37.59      0.96 o
   0  -3   2        1.81        2.72      0.47 o
   1  -3   2       66.99       55.35      1.18 o
   2  -3   2       52.36       45.95      1.01 o
   3  -3   2       71.31       72.69      1.80 o
   4  -3   2       13.48       13.51      0.63 o
   5  -3   2       39.56       36.64      1.10 o
   6  -3   2        4.35        3.02      0.61 o
   7  -3   2       57.90       57.76      1.84 o
   8  -3   2       31.40       30.84      1.70 o
   9  -3   2        0.09       -1.05      1.05 o
  10  -3   2       38.82       42.36      5.26 o
 -12  -2   2        5.17        5.39      2.30 o
 -11  -2   2       21.84       22.07      1.86 o
 -10  -2   2       25.87       27.81      1.80 o
  -9  -2   2      143.71      151.24      2.66 o
  -8  -2   2      134.77      137.80      2.43 o
  -7  -2   2      585.82      563.17      6.06 o
  -6  -2   2       22.35       25.55      0.87 o
  -5  -2   2        3.09        3.14      0.43 o
  -4  -2   2     1299.22     1333.39     14.19 o
  -3  -2   2     1550.86     1565.84     16.15 o
  -2  -2   2       11.37       18.25      0.71 o
  -1  -2   2     1038.19     1046.97     13.28 o
   0  -2   2     1339.77     1296.70     18.77 o
   1  -2   2     2453.99     2448.54     30.30 o
   2  -2   2      245.61      242.61      3.09 o
   3  -2   2      123.04      106.78      1.64 o
   4  -2   2      397.26      387.73      4.87 o
   5  -2   2        9.30       10.03      0.60 o
   6  -2   2       33.29       36.76      1.21 o
   7  -2   2      173.78      164.78      2.88 o
   8  -2   2       11.46       12.64      1.26 o
   9  -2   2        6.01        6.36      1.21 o
  10  -2   2        2.14        1.83      1.45 o
 -11  -1   2        1.53        0.93      1.13 o
 -10  -1   2        0.02       -1.08      1.08 o
  -9  -1   2        8.04        5.18      1.03 o
  -8  -1   2      123.03      141.21      2.24 o
  -7  -1   2      512.52      484.18      5.31 o
  -6  -1   2      626.56      619.30      6.44 o
  -5  -1   2       67.92       53.02      1.39 o
  -4  -1   2        4.19        3.72      0.39 o
  -3  -1   2      598.79      643.69      9.55 o
  -2  -1   2      232.02      275.52      5.05 o
  -1  -1   2      432.93      444.75     10.86 o
   0  -1   2     2055.41     2246.46     55.23 o
   1  -1   2     2223.01     2106.17     21.32 o
   2  -1   2     2425.24     2670.98     29.36 o
   3  -1   2      109.23      108.00      1.63 o
   4  -1   2      233.76      206.99      2.53 o
   5  -1   2      353.01      361.24      4.17 o
   6  -1   2        0.31       -0.19      0.36 o
   7  -1   2        0.87        0.78      0.52 o
   8  -1   2        7.18        6.24      0.74 o
   9  -1   2       63.84       67.21      2.40 o
  10  -1   2        0.55       -1.31      1.31 o
  11  -1   2        8.40        8.49      1.66 o
 -11   0   2        0.04       -1.23      1.23 o
 -10   0   2        3.72        0.49      1.18 o
  -9   0   2       33.66       31.72      1.92 o
  -8   0   2      324.96      319.32      4.31 o
  -7   0   2       80.04       79.62      1.55 o
  -6   0   2      531.74      521.33      5.16 o
  -5   0   2       21.60       21.21      0.66 o
  -4   0   2       24.25       30.57      0.69 o
  -3   0   2     1779.24     1867.92     15.40 o
  -2   0   2      630.43      597.03      8.66 o
  -1   0   2     3741.90     3921.38     88.49 o
   0   0   2     6786.56     6315.45     94.72 o
   1   0   2        4.26        8.69      0.28 o
   2   0   2     5035.63     5411.88     53.78 o
   3   0   2        1.96        0.94      0.32 o
   4   0   2      122.76      104.47      1.49 o
   5   0   2      119.54      122.69      1.78 o
   6   0   2        0.03        0.95      0.50 o
   7   0   2        9.46       10.76      0.77 o
   8   0   2      133.96      133.22      2.60 o
   9   0   2       33.42       31.27      1.40 o
  10   0   2        2.05       -0.11      1.18 o
  11   0   2        7.03        4.73      1.48 o
 -11   1   2        7.02        8.76      2.42 o
 -10   1   2        3.65        3.11      0.98 o
  -9   1   2       34.65       38.20      1.59 o
  -8   1   2       22.97       21.87      1.08 o
  -7   1   2       95.52       94.17      1.66 o
  -6   1   2      268.57      279.52      3.07 o
  -5   1   2      205.71      220.92      2.45 o
  -4   1   2       13.43       13.99      0.53 o
  -3   1   2        8.57       19.35      0.52 o
  -2   1   2       80.68       97.47      0.97 o
  -1   1   2       64.82       59.50      1.61 o
   0   1   2      106.53       94.56      1.53 o
   1   1   2      154.55      108.82      1.26 o
   2   1   2     4653.00     4696.07     43.05 o
   3   1   2       83.09       72.08      1.16 o
   4   1   2        8.00        5.98      0.38 o
   5   1   2      146.76      123.66      2.66 o
   6   1   2       74.99       77.43      1.47 o
   7   1   2       10.15       10.12      0.67 o
   8   1   2       88.89       94.60      2.15 o
   9   1   2        0.29        0.22      0.64 o
  10   1   2       51.60       43.87      1.65 o
  11   1   2        8.94        6.18      2.09 o
 -10   2   2        0.88        1.15      1.28 o
  -9   2   2       34.74       36.59      1.83 o
  -8   2   2       11.83       10.81      0.90 o
  -7   2   2        0.10        0.81      0.63 o
  -6   2   2       57.63       53.85      1.84 o
  -5   2   2      165.47      195.13      2.40 o
  -4   2   2       58.13       69.04      1.21 o
  -3   2   2     4766.18     4916.93     42.26 o
  -2   2   2        2.17        9.20      0.67 o
  -1   2   2       14.01       13.73      0.30 o
   0   2   2      848.36      807.72      7.03 o
   1   2   2     4441.58     4151.33     36.29 o
   2   2   2     4317.02     4193.44     37.37 o
   3   2   2      758.40      849.79      8.78 o
   4   2   2      919.61     1014.95     10.86 o
   5   2   2       53.46       48.60      1.08 o
   6   2   2      107.80      112.26      1.83 o
   7   2   2       21.44       19.25      1.07 o
   8   2   2      393.75      425.85      4.87 o
   9   2   2       33.59       34.54      1.89 o
  10   2   2       51.36       61.21      2.00 o
  11   2   2        2.35        1.13      1.24 o
  12   2   2        3.06        1.30      1.49 o
 -10   3   2        7.58        4.95      1.44 o
  -9   3   2        6.45        6.58      1.28 o
  -8   3   2        8.39        8.49      1.28 o
  -7   3   2        1.02        0.54      0.67 o
  -6   3   2       54.58       43.93      1.41 o
  -5   3   2      143.05      142.17      2.02 o
  -4   3   2      134.94      158.23      2.04 o
  -3   3   2      339.88      340.58      3.61 o
  -2   3   2      125.76      127.95      1.55 o
  -1   3   2       36.21       17.40      0.33 o
   0   3   2        6.40        3.97      0.28 o
   1   3   2      220.52      234.67      2.15 o
   2   3   2      709.00      646.67      5.52 o
   3   3   2       92.69       74.37      1.01 o
   4   3   2      658.75      738.78      7.29 o
   5   3   2      710.37      774.58      7.74 o
   6   3   2       22.13       18.69      0.75 o
   7   3   2       73.30       72.53      1.45 o
   8   3   2      124.72      129.32      2.12 o
   9   3   2        6.01        7.32      0.85 o
  10   3   2       23.48       23.00      1.32 o
  11   3   2       24.15       21.81      1.93 o
  12   3   2       16.76       21.17      2.90 o
  -9   4   2       22.49       21.48      1.83 o
  -8   4   2       45.92       44.79      1.88 o
  -7   4   2       13.55        9.30      0.93 o
  -6   4   2        1.74       -0.40      0.59 o
  -5   4   2       99.59      102.01      1.82 o
  -4   4   2       14.43       12.51      0.65 o
  -3   4   2      128.36      118.19      1.72 o
  -2   4   2      159.09      148.75      1.67 o
  -1   4   2        1.69        5.67      0.25 o
   0   4   2      505.23      551.90      4.77 o
   1   4   2      194.58      216.34      2.07 o
   2   4   2        0.22       -0.05      0.32 o
   3   4   2       86.06       98.17      1.31 o
   4   4   2       25.48       29.23      0.72 o
   5   4   2      695.66      822.04      8.21 o
   6   4   2        9.02       10.38      0.64 o
   7   4   2       85.16       92.53      2.38 o
   8   4   2       12.02       12.38      0.81 o
   9   4   2       39.86       48.80      1.39 o
  10   4   2       44.52       47.52      1.83 o
  11   4   2        7.46        3.59      1.33 o
  12   4   2        3.81        4.46      1.35 o
  -9   5   2       26.12       29.16      2.40 o
  -8   5   2        7.36        5.37      1.27 o
  -7   5   2       34.25       25.17      1.31 o
  -6   5   2        5.42        3.41      0.80 o
  -5   5   2        9.22       12.26      0.81 o
  -4   5   2        2.01        0.05      0.47 o
  -3   5   2        1.11        3.90      0.45 o
  -2   5   2      145.31      155.37      2.10 o
  -1   5   2      106.32       86.43      1.09 o
   0   5   2      475.37      506.40      4.78 o
   1   5   2      907.49      878.91      7.99 o
   2   5   2      933.58      948.32      9.27 o
   3   5   2     1059.12     1142.86     11.08 o
   4   5   2       41.84       47.75      0.94 o
   5   5   2      260.26      279.62      3.30 o
   6   5   2      274.21      299.98      3.59 o
   7   5   2        0.00       -0.16      0.59 o
   8   5   2        0.00       -0.59      0.59 o
   9   5   2       61.66       59.44      1.80 o
  10   5   2       78.38       76.66      3.87 o
  11   5   2        0.65       -1.52      1.52 o
  12   5   2       19.10       21.65      3.83 o
  -8   6   2        1.87        2.90      1.31 o
  -7   6   2        6.31        8.93      1.48 o
  -6   6   2       26.68       27.43      3.13 o
  -5   6   2       47.68       45.91      2.14 o
  -4   6   2      174.99      169.89      4.31 o
  -3   6   2      340.33      327.80      4.01 o
  -2   6   2      319.18      306.79      3.69 o
  -1   6   2       53.65       47.18      0.90 o
   0   6   2      127.75      122.86      1.62 o
   1   6   2      314.39      307.44      3.65 o
   2   6   2      180.07      195.81      2.61 o
   3   6   2      268.85      292.61      3.65 o
   4   6   2       17.68       21.40      0.81 o
   5   6   2        1.07        5.23      0.47 o
   6   6   2       36.91       51.35      1.29 o
   7   6   2        5.95       10.23      1.05 o
   8   6   2      117.48      114.91      2.07 o
   9   6   2        0.00        0.04      0.81 o
  10   6   2      102.93      105.28      4.06 o
  11   6   2        0.02       -1.63      1.63 o
  12   6   2        5.20        6.28      1.59 o
  -7   7   2        4.69        0.93      1.26 o
  -6   7   2       17.34       19.35      1.78 o
  -5   7   2       52.29       55.97      2.48 o
  -4   7   2       62.08       64.91      2.61 o
  -3   7   2       10.75        7.47      0.82 o
  -2   7   2      110.41      103.79      2.02 o
  -1   7   2       11.11        6.42      0.70 o
   0   7   2      200.29      179.49      2.27 o
   1   7   2        2.92        3.68      0.52 o
   2   7   2      186.84      167.36      2.70 o
   3   7   2        0.75        0.11      0.49 o
   4   7   2        7.72        7.04      0.65 o
   5   7   2        1.23        2.68      0.65 o
   6   7   2        8.45       10.25      0.62 o
   7   7   2       18.33       17.26      1.15 o
   8   7   2       52.51       50.45      1.65 o
   9   7   2       24.48       23.10      1.48 o
  10   7   2       32.66       29.53      2.15 o
  11   7   2       36.47       35.42      2.53 o
  12   7   2        4.13        2.77      2.27 o
  -6   8   2        4.49        8.74      1.57 o
  -5   8   2        7.24       13.04      1.54 o
  -4   8   2        0.03        0.87      0.91 o
  -3   8   2       11.06       16.30      1.39 o
  -2   8   2       64.23       65.90      2.42 o
  -1   8   2      506.16      501.75      6.29 o
   0   8   2        0.00        0.56      0.42 o
   1   8   2      268.35      269.75      3.17 o
   2   8   2      159.43      165.98      2.82 o
   3   8   2       72.35       62.63      1.93 o
   4   8   2        6.82        5.21      0.67 o
   5   8   2      273.57      261.58      3.63 o
   6   8   2      599.71      585.12      7.04 o
   7   8   2        6.68        9.24      1.39 o
   8   8   2        0.28        0.49      1.31 o
   9   8   2       33.97       31.85      1.94 o
  10   8   2        0.10        0.41      1.44 o
  11   8   2       18.96       19.41      2.18 o
  12   8   2        4.32       -0.35      1.90 o
  -5   9   2        3.95        5.64      3.63 o
  -4   9   2        9.21        8.33      1.31 o
  -3   9   2       10.49       11.05      1.99 o
  -2   9   2        4.95        4.57      1.00 o
  -1   9   2       72.17       70.79      2.19 o
   0   9   2        1.30        0.96      1.07 o
   1   9   2      233.08      225.87      4.87 o
   2   9   2      125.79      126.67      2.47 o
   3   9   2      270.85      278.67      4.66 o
   4   9   2      102.77       99.37      2.02 o
   5   9   2      243.03      221.09      3.78 o
   6   9   2       57.41       53.36      2.53 o
   7   9   2        6.16        4.75      1.24 o
   8   9   2       46.37       45.40      1.93 o
   9   9   2        1.08        2.80      1.65 o
  10   9   2        0.26        0.32      1.44 o
  11   9   2        1.90        1.39      1.84 o
  -4  10   2        2.05        3.07      1.17 o
  -3  10   2       14.23       13.58      1.48 o
  -2  10   2        2.54        0.80      0.91 o
  -1  10   2        0.23       -0.74      0.74 o
   0  10   2        1.32        1.27      0.71 o
   1  10   2       28.04       37.06      1.91 o
   2  10   2        0.01       -1.00      1.00 o
   3  10   2       60.70       61.85      1.83 o
   4  10   2        3.67        2.87      1.19 o
   5  10   2        4.29        1.68      1.00 o
   6  10   2        2.78        0.50      1.45 o
   7  10   2        6.75        6.77      1.19 o
   8  10   2       13.20       12.83      1.52 o
   9  10   2        4.74        3.43      1.70 o
  10  10   2        0.03        2.65      1.71 o
  11  10   2        1.38       -1.12      1.99 o
  -3  11   2        1.91        0.75      1.07 o
  -2  11   2        6.53        7.59      3.08 o
  -1  11   2        5.88        8.34      1.99 o
   0  11   2        2.32        1.09      1.45 o
   1  11   2        9.91       13.42      1.75 o
   2  11   2        0.16       -2.54      2.54 o
   3  11   2       24.88       17.05      3.63 o
   4  11   2       12.35       12.69      3.45 o
   5  11   2        0.83        0.40      1.53 o
   6  11   2        5.21        2.84      2.02 o
   7  11   2        1.13       -0.64      1.98 o
   8  11   2        6.59        6.95      2.44 o
   9  11   2       11.80       14.51      2.74 o
  10  11   2        3.52        4.97      3.54 o
  -1  12   2        0.78        0.91      1.99 o
   2  12   2        8.47        5.62      3.45 o
   3  12   2       25.20       28.65      4.35 o
   4  12   2        1.12        1.09      3.08 o
   5  12   2        1.02        2.36      3.08 o
   6  12   2        0.21       -2.36      2.36 o
   7  12   2        0.01       -2.08      2.17 o
   8  12   2        2.11       -0.23      2.30 o
   9  12   2        0.28        1.16      2.35 o
   3  13   2        0.02       -2.72      3.26 o
   4  13   2        0.19       -3.26      3.26 o
   5  13   2        0.02       -2.36      3.26 o
   6  13   2        1.43       -3.08      3.08 o
   7  13   2        1.25       -0.73      3.26 o
  -6 -12   3       18.56       24.13      3.52 o
  -5 -12   3        7.21        8.21      2.68 o
  -4 -12   3        0.47       -1.09      2.35 o
  -3 -12   3        3.88        0.54      4.17 o
  -2 -12   3        8.52       10.15      4.53 o
  -8 -11   3       15.30       10.85      3.01 o
  -7 -11   3        1.19       -0.65      1.91 o
  -6 -11   3        1.29       -0.78      3.28 o
  -5 -11   3        1.33       -0.13      1.74 o
  -4 -11   3        0.14       -0.90      1.92 o
  -3 -11   3        0.17       -1.60      1.60 o
  -2 -11   3        2.02        3.78      2.70 o
  -1 -11   3        0.67        5.98      2.48 o
   0 -11   3        0.87       -1.81      3.63 o
 -10 -10   3        0.08        1.79      2.01 o
  -9 -10   3        0.06       -1.50      1.50 o
  -8 -10   3       33.88       37.58      2.33 o
  -7 -10   3        0.21        1.39      1.48 o
  -6 -10   3       17.88       20.81      2.19 o
  -5 -10   3        8.11        4.07      1.76 o
  -4 -10   3        4.38       10.43      1.85 o
  -3 -10   3        5.22        5.09      1.65 o
  -2 -10   3        5.01        5.13      1.61 o
  -1 -10   3        7.57       10.41      1.14 o
   0 -10   3        0.14       -1.33      1.33 o
   1 -10   3        4.99        7.15      1.34 o
   2 -10   3       11.02       17.54      1.89 o
 -10  -9   3        5.08        6.60      1.94 o
  -9  -9   3        0.07       -0.29      1.22 o
  -8  -9   3        0.82        1.66      1.21 o
  -7  -9   3        5.34        4.44      1.46 o
  -6  -9   3        0.35       -0.28      1.16 o
  -5  -9   3       28.03       26.20      4.34 o
  -4  -9   3        4.08        2.75      1.54 o
  -3  -9   3        8.57        6.76      1.60 o
  -2  -9   3      131.30      118.83      3.73 o
  -1  -9   3       41.71       31.21      1.91 o
   0  -9   3        0.05        0.21      0.86 o
   1  -9   3        2.62        2.56      0.71 o
   2  -9   3       20.75       17.98      1.03 o
   3  -9   3        3.78        4.57      1.12 o
   4  -9   3        0.03       -1.02      1.02 o
 -11  -8   3        1.43        0.04      1.76 o
 -10  -8   3        0.36       -1.20      1.20 o
  -9  -8   3        4.84        1.72      1.24 o
  -8  -8   3       19.71       16.50      1.51 o
  -7  -8   3        0.15        0.60      1.25 o
  -6  -8   3       30.76       25.67      1.78 o
  -5  -8   3      214.44      208.38      4.44 o
  -4  -8   3       78.52       74.57      3.07 o
  -3  -8   3       30.81       26.14      2.02 o
  -2  -8   3      117.21      105.03      3.37 o
  -1  -8   3       11.73       12.26      1.14 o
   0  -8   3       52.12       55.34      1.54 o
   1  -8   3        4.59        2.86      0.58 o
   2  -8   3       17.21       14.36      0.81 o
   3  -8   3        1.15        0.80      0.63 o
   4  -8   3        4.53        3.34      0.93 o
   5  -8   3        0.85        0.51      1.12 o
 -11  -7   3        5.32        5.11      1.49 o
 -10  -7   3        0.45        0.68      1.17 o
  -9  -7   3       26.88       30.29      1.77 o
  -8  -7   3        4.94        3.90      1.16 o
  -7  -7   3       85.93       84.49      2.78 o
  -6  -7   3       41.24       34.72      1.93 o
  -5  -7   3      101.56      100.58      2.94 o
  -4  -7   3       58.45       60.35      2.54 o
  -3  -7   3        0.53       -1.33      1.33 o
  -2  -7   3      229.88      238.16      4.52 o
  -1  -7   3       14.02       11.98      1.02 o
   0  -7   3        0.00        1.48      0.51 o
   1  -7   3        0.64        0.99      0.57 o
   2  -7   3        5.92        4.14      0.64 o
   3  -7   3        4.54        6.00      0.70 o
   4  -7   3        6.60        6.60      0.88 o
   5  -7   3       28.32       33.94      1.48 o
   6  -7   3        3.77        2.38      1.54 o
 -12  -6   3       12.33       15.70      7.07 o
 -11  -6   3        1.05        1.29      1.33 o
 -10  -6   3       36.96       32.75      1.75 o
  -9  -6   3        1.26        1.37      1.06 o
  -8  -6   3       11.12        7.86      1.26 o
  -7  -6   3      279.20      259.88      4.44 o
  -6  -6   3       70.54       65.19      2.37 o
  -5  -6   3        8.33        6.94      1.22 o
  -4  -6   3        0.10       -0.41      0.97 o
  -3  -6   3        3.45        2.17      0.67 o
  -2  -6   3      167.06      163.22      2.97 o
  -1  -6   3       15.38       22.03      1.15 o
   0  -6   3       15.72       20.45      0.79 o
   1  -6   3       16.83       16.35      0.87 o
   2  -6   3       10.90       11.11      0.73 o
   3  -6   3       80.95       81.94      1.79 o
   4  -6   3       43.37       45.19      1.86 o
   5  -6   3       33.30       42.21      1.67 o
   6  -6   3        1.73        0.95      0.84 o
   7  -6   3        0.00       -1.65      1.66 o
 -12  -5   3        6.20        6.06      2.56 o
 -11  -5   3        4.54        1.85      1.27 o
 -10  -5   3       48.24       49.69      2.02 o
  -9  -5   3       49.89       45.41      2.35 o
  -8  -5   3        5.90        5.88      1.31 o
  -7  -5   3       83.60       74.12      2.84 o
  -6  -5   3      187.34      197.14      3.57 o
  -5  -5   3       45.17       43.50      1.77 o
  -4  -5   3        8.01        7.85      1.06 o
  -3  -5   3        0.86        0.52      0.78 o
  -2  -5   3        6.73       10.04      0.70 o
  -1  -5   3      156.79      161.39      3.33 o
   0  -5   3       19.07       20.96      1.02 o
   1  -5   3       11.55       11.56      0.71 o
   2  -5   3       20.11       23.83      0.89 o
   3  -5   3        9.00        7.95      0.69 o
   4  -5   3      189.37      188.62      3.40 o
   5  -5   3       75.51       82.71      2.17 o
   6  -5   3       44.78       44.60      2.27 o
   7  -5   3        7.86        9.79      1.19 o
   8  -5   3        1.75        2.38      1.53 o
 -12  -4   3       12.53       14.21      1.97 o
 -11  -4   3        0.81       -0.48      1.62 o
 -10  -4   3        7.25        5.26      1.32 o
  -9  -4   3       67.05       68.24      2.16 o
  -8  -4   3       63.09       70.35      3.28 o
  -7  -4   3        9.88       11.76      1.20 o
  -6  -4   3      242.67      264.37      4.16 o
  -5  -4   3        0.45        0.39      1.22 o
  -4  -4   3        0.02        2.81      0.88 o
  -3  -4   3       92.77      110.39      2.38 o
  -2  -4   3       94.13       90.43      1.61 o
  -1  -4   3        0.25       -0.48      0.56 o
   0  -4   3        8.70       16.16      1.70 o
   1  -4   3      995.45      999.87     12.92 o
   2  -4   3       18.73       17.67      0.72 o
   3  -4   3      350.27      345.57      4.58 o
   4  -4   3        0.72        1.59      0.58 o
   5  -4   3      178.43      171.76      3.32 o
   6  -4   3        0.03       -0.65      0.65 o
   7  -4   3       39.39       41.42      1.82 o
   8  -4   3        0.36       -0.98      0.98 o
   9  -4   3        0.01       -1.27      1.71 o
 -12  -3   3        0.00       -1.44      1.49 o
 -11  -3   3       12.21       12.58      1.64 o
 -10  -3   3        0.99       -0.22      1.22 o
  -9  -3   3        5.57        2.57      1.22 o
  -8  -3   3      311.25      315.78      4.91 o
  -7  -3   3      148.73      135.11      3.20 o
  -6  -3   3       17.61       22.31      0.92 o
  -5  -3   3       12.31        8.96      0.56 o
  -4  -3   3       93.34      114.61      2.43 o
  -3  -3   3      257.60      255.16      3.56 o
  -2  -3   3        8.77        8.30      0.56 o
  -1  -3   3      163.08      178.37      6.71 o
   0  -3   3      711.23      752.11     11.27 o
   1  -3   3      689.61      702.01      9.14 o
   2  -3   3      167.81      163.07      2.36 o
   3  -3   3        5.64        4.37      0.61 o
   4  -3   3       34.86       31.98      0.97 o
   5  -3   3      101.11       95.04      1.87 o
   6  -3   3        1.78        1.79      0.51 o
   7  -3   3        0.18       -0.49      0.60 o
   8  -3   3       23.30       24.06      1.54 o
   9  -3   3       14.34       14.30      1.70 o
 -12  -2   3        7.11        6.39      2.56 o
 -11  -2   3        1.30       -1.18      1.18 o
 -10  -2   3       58.98       56.04      3.17 o
  -9  -2   3       39.94       37.44      1.59 o
  -8  -2   3        4.28        7.06      0.86 o
  -7  -2   3       78.90       81.67      1.81 o
  -6  -2   3       12.50       12.21      0.77 o
  -5  -2   3      326.56      323.31      3.97 o
  -4  -2   3      150.29      153.79      2.16 o
  -3  -2   3      723.55      835.69      8.77 o
  -2  -2   3     1549.40     1409.47     20.91 o
  -1  -2   3      138.78      154.32      2.80 o
   0  -2   3      236.18      261.38      4.16 o
   1  -2   3     2355.31     2362.04     29.29 o
   2  -2   3      213.77      197.29      2.40 o
   3  -2   3      301.26      313.96      3.97 o
   4  -2   3       10.28        6.68      0.72 o
   5  -2   3       39.56       32.13      1.10 o
   6  -2   3        0.00       -0.41      0.46 o
   7  -2   3        0.05       -0.18      0.52 o
   8  -2   3        1.32        1.37      0.64 o
   9  -2   3       50.89       54.21      2.28 o
  10  -2   3        0.86       -1.28      1.28 o
 -11  -1   3        3.41        3.00      1.86 o
 -10  -1   3        2.98        5.71      1.52 o
  -9  -1   3      193.60      193.08      3.52 o
  -8  -1   3      197.96      196.61      3.02 o
  -7  -1   3      491.69      459.69      5.56 o
  -6  -1   3       99.24      114.87      1.99 o
  -5  -1   3       55.13       51.46      1.19 o
  -4  -1   3      150.18      153.98      2.18 o
  -3  -1   3      216.67      254.82      3.01 o
  -2  -1   3      112.80      105.41      1.96 o
  -1  -1   3      523.72      488.73      6.37 o
   0  -1   3      827.39      818.36     18.33 o
   1  -1   3      332.92      334.58      3.64 o
   2  -1   3        3.34        2.03      0.27 o
   3  -1   3     2215.23     2241.76     24.86 o
   4  -1   3      149.39      173.06      2.51 o
   5  -1   3      135.65      147.66      2.99 o
   6  -1   3       32.80       31.49      1.64 o
   7  -1   3       66.55       66.23      1.69 o
   8  -1   3       52.37       55.26      1.66 o
   9  -1   3       10.02       11.26      0.97 o
  10  -1   3        0.01       -1.21      1.21 o
 -11   0   3        7.00        9.18      1.52 o
 -10   0   3        1.27        0.79      0.95 o
  -9   0   3        0.04       -0.94      0.94 o
  -8   0   3      150.18      144.37      2.86 o
  -7   0   3       15.62       17.04      0.99 o
  -6   0   3      592.85      612.87      6.91 o
  -5   0   3       13.80       17.84      0.86 o
  -4   0   3       21.17       21.77      0.80 o
  -3   0   3        0.80        0.61      0.32 o
  -2   0   3     2373.25     2649.98     29.28 o
  -1   0   3      227.86      220.54      3.13 o
   0   0   3        2.78        0.08      0.12 o
   1   0   3    18057.45    17503.04    176.48 o
   2   0   3     9942.03    10066.98    100.18 o
   3   0   3      390.62      422.82      5.05 o
   4   0   3     1122.25     1182.72     13.46 o
   5   0   3      133.08      127.46      1.83 o
   6   0   3       75.14       84.68      1.47 o
   7   0   3       90.00       84.80      1.89 o
   8   0   3      112.24      112.20      2.41 o
   9   0   3       22.62       20.90      1.19 o
  10   0   3        0.12       -1.03      1.03 o
  11   0   3       11.53       12.59      2.20 o
 -11   1   3        5.35        4.32      2.72 o
 -10   1   3        5.39        2.98      0.96 o
  -9   1   3        0.09       -0.80      0.80 o
  -8   1   3        0.27       -0.75      0.75 o
  -7   1   3       14.13       11.48      0.83 o
  -6   1   3      287.62      296.25      3.71 o
  -5   1   3      795.21      785.71      6.80 o
  -4   1   3     1432.98     1694.24     15.82 o
  -3   1   3      929.54     1002.03     11.18 o
  -2   1   3     1214.03     1274.76     12.85 o
  -1   1   3      402.56      470.28      6.11 o
   0   1   3      985.39     1063.60     15.04 o
   1   1   3     7760.12     7472.78     74.95 o
   2   1   3     5397.94     5390.45     53.47 o
   3   1   3       25.84       34.23      1.62 o
   4   1   3      786.79      877.40      9.10 o
   5   1   3      416.26      463.49      5.16 o
   6   1   3       25.02       29.80      0.89 o
   7   1   3        2.04        1.98      0.59 o
   8   1   3        1.09       -0.19      0.62 o
   9   1   3        3.26        3.07      0.78 o
  10   1   3        0.04       -0.10      0.74 o
  11   1   3        0.83        0.10      1.19 o
 -10   2   3        3.64        3.35      1.05 o
  -9   2   3       14.13       13.52      1.26 o
  -8   2   3        9.58       10.57      1.31 o
  -7   2   3        3.80        4.39      0.74 o
  -6   2   3       21.04       21.26      0.92 o
  -5   2   3      406.26      403.42      3.94 o
  -4   2   3      261.43      331.37      3.25 o
  -3   2   3       30.27       44.74      0.76 o
  -2   2   3       16.03       26.96      0.57 o
  -1   2   3      365.09      345.45      3.36 o
   0   2   3       43.15       47.05      1.20 o
   1   2   3     2344.44     2513.08     38.19 o
   2   2   3     4256.17     4439.58     38.13 o
   3   2   3       28.16       31.62      0.63 o
   4   2   3      337.09      391.41      4.34 o
   5   2   3      147.55      179.98      2.36 o
   6   2   3        2.97        3.71      0.54 o
   7   2   3       56.86       62.64      1.39 o
   8   2   3       68.31       71.59      1.87 o
   9   2   3       38.12       47.23      1.66 o
  10   2   3      187.18      190.94      3.57 o
  11   2   3        2.41        3.15      0.99 o
 -10   3   3        3.09        4.82      1.77 o
  -9   3   3        0.01       -0.84      0.84 o
  -8   3   3        2.94        2.61      0.86 o
  -7   3   3        5.82        3.28      0.68 o
  -6   3   3       43.59       43.33      1.78 o
  -5   3   3       17.64       14.80      0.85 o
  -4   3   3       95.58       95.40      1.47 o
  -3   3   3      532.50      595.58      6.35 o
  -2   3   3      914.68      968.08      8.62 o
  -1   3   3       10.04        7.05      0.38 o
   0   3   3     3145.04     2986.24     29.40 o
   1   3   3      962.27      865.18      9.52 o
   2   3   3       69.90       65.08      0.84 o
   3   3   3       32.34       32.04      0.66 o
   4   3   3      979.11     1148.84     11.84 o
   5   3   3      745.18      820.14      8.73 o
   6   3   3       13.74        8.71      0.56 o
   7   3   3       62.40       65.77      1.37 o
   8   3   3        2.96        1.50      0.67 o
   9   3   3        2.19        2.02      0.72 o
  10   3   3       59.38       66.92      2.14 o
  11   3   3        1.78        0.36      0.89 o
  12   3   3        1.01       -1.90      1.90 o
  -9   4   3        2.69        2.51      2.40 o
  -8   4   3        5.30        6.82      0.97 o
  -7   4   3        2.84        2.71      0.71 o
  -6   4   3        2.48        2.53      0.69 o
  -5   4   3        8.84       11.80      0.94 o
  -4   4   3        8.09       13.48      0.63 o
  -3   4   3      377.14      375.29      3.66 o
  -2   4   3      344.55      377.52      3.42 o
  -1   4   3      180.04      208.37      1.84 o
   0   4   3      716.11      702.55      5.61 o
   1   4   3     3623.36     3620.05     29.70 o
   2   4   3      113.85       97.72      1.31 o
   3   4   3       14.69       25.87      0.84 o
   4   4   3        1.14        2.44      0.40 o
   5   4   3        0.15        1.90      0.53 o
   6   4   3       32.07       37.75      1.01 o
   7   4   3      239.19      254.42      3.19 o
   8   4   3      152.26      146.15      2.37 o
   9   4   3       14.84       15.74      1.05 o
  10   4   3        0.00       -0.71      0.71 o
  11   4   3        3.86        1.87      1.06 o
  12   4   3        0.80       -1.21      1.65 o
  -9   5   3        1.10       -0.10      1.26 o
  -8   5   3        9.39       10.93      1.65 o
  -7   5   3       49.86       49.05      1.73 o
  -6   5   3       18.74       18.30      1.11 o
  -5   5   3       77.08       58.03      1.64 o
  -4   5   3       80.91       84.72      1.86 o
  -3   5   3       50.86       52.98      1.00 o
  -2   5   3      162.94      159.03      1.81 o
  -1   5   3      129.10      145.32      1.54 o
   0   5   3      240.69      260.58      2.46 o
   1   5   3      338.51      353.41      3.42 o
   2   5   3      764.84      749.87      6.89 o
   3   5   3        0.55       -0.01      0.31 o
   4   5   3      119.53      136.63      2.05 o
   5   5   3      169.90      166.02      2.08 o
   6   5   3      163.86      156.33      2.19 o
   7   5   3      114.12      113.94      1.94 o
   8   5   3       65.09       66.78      1.53 o
   9   5   3       47.03       46.82      1.54 o
  10   5   3       20.81       20.33      1.32 o
  11   5   3       30.09       32.52      2.48 o
  12   5   3        1.18       -1.88      2.89 o
  -8   6   3        8.59        9.77      1.61 o
  -7   6   3        0.50       -0.03      1.08 o
  -6   6   3        4.84        4.36      0.90 o
  -5   6   3       76.59       73.34      2.13 o
  -4   6   3       12.94       12.33      0.86 o
  -3   6   3      214.15      221.15      3.42 o
  -2   6   3        1.77        0.84      0.38 o
  -1   6   3      322.36      331.74      3.15 o
   0   6   3       36.00       27.34      0.65 o
   1   6   3      189.43      171.29      1.96 o
   2   6   3       33.74       35.02      0.99 o
   3   6   3      416.23      415.06      4.48 o
   4   6   3       33.27       41.74      1.03 o
   5   6   3       78.85       86.24      1.37 o
   6   6   3       46.36       46.32      1.19 o
   7   6   3       96.19       93.75      2.09 o
   8   6   3        4.06        3.94      0.68 o
   9   6   3       64.69       66.67      2.05 o
  10   6   3       32.84       30.67      1.81 o
  11   6   3       37.12       38.37      3.32 o
  12   6   3        1.58        0.15      1.57 o
  -7   7   3       12.85       12.79      1.65 o
  -6   7   3       40.33       50.45      5.71 o
  -5   7   3        0.37        1.12      1.00 o
  -4   7   3       52.23       54.78      5.08 o
  -3   7   3       52.99       58.41      2.27 o
  -2   7   3      324.81      306.65      4.97 o
  -1   7   3        1.20        0.81      0.82 o
   0   7   3       76.26       65.21      1.15 o
   1   7   3        6.00        7.28      0.41 o
   2   7   3       14.57       15.63      0.88 o
   3   7   3       17.88       21.68      0.86 o
   4   7   3      200.72      191.20      2.76 o
   5   7   3       20.33       16.71      0.70 o
   6   7   3        7.17        5.06      0.58 o
   7   7   3       40.84       40.64      1.26 o
   8   7   3        1.69        0.08      0.88 o
   9   7   3        6.78        8.38      1.13 o
  10   7   3       65.98       79.64      3.45 o
  11   7   3       38.16       38.01      2.60 o
  12   7   3        8.21        9.21      2.16 o
  -6   8   3        0.43       -0.81      1.07 o
  -5   8   3        8.28        9.62      1.39 o
  -4   8   3        0.80        0.39      0.87 o
  -3   8   3       20.05       16.39      1.31 o
  -2   8   3       51.87       59.47      2.36 o
  -1   8   3      164.80      176.65      3.18 o
   0   8   3        1.71        0.59      0.51 o
   1   8   3        6.92        4.90      0.49 o
   2   8   3        1.09        2.55      1.00 o
   3   8   3       70.53       69.05      1.55 o
   4   8   3       55.92       49.18      1.37 o
   5   8   3       94.41       93.71      2.61 o
   6   8   3      114.57      106.72      2.59 o
   7   8   3       47.56       46.71      1.79 o
   8   8   3       57.75       53.60      2.36 o
   9   8   3        2.31        0.71      1.18 o
  10   8   3        5.58        6.69      1.80 o
  11   8   3        3.88        3.15      1.70 o
  12   8   3        9.01       10.95      3.90 o
  -5   9   3       22.86       29.63      2.04 o
  -4   9   3        8.80        9.97      1.31 o
  -3   9   3        1.63        0.98      0.87 o
  -2   9   3        0.10       -0.62      1.18 o
  -1   9   3       45.47       36.96      1.83 o
   0   9   3       49.04       44.10      1.65 o
   1   9   3       24.87       22.85      1.00 o
   2   9   3        1.09       -0.61      0.65 o
   3   9   3        6.01        5.18      1.21 o
   4   9   3       18.45       18.78      1.11 o
   5   9   3      161.79      168.53      2.75 o
   6   9   3      533.42      535.33      7.30 o
   7   9   3       10.00       12.10      1.50 o
   8   9   3      119.26      119.39      3.82 o
   9   9   3        1.17       -0.19      1.46 o
  10   9   3        4.07        4.26      1.66 o
  11   9   3       16.84       16.72      2.19 o
  -4  10   3       11.75       12.46      1.51 o
  -3  10   3        0.27        0.20      1.00 o
  -2  10   3       15.97       12.16      1.31 o
  -1  10   3        0.09        0.44      0.74 o
   0  10   3        0.00       -1.09      1.09 o
   1  10   3       35.92       37.40      2.25 o
   2  10   3       64.22       65.16      2.49 o
   3  10   3        1.30        1.89      0.91 o
   4  10   3      109.36      125.43      2.59 o
   5  10   3       29.88       29.79      3.22 o
   6  10   3       12.31       11.16      1.70 o
   7  10   3       24.05       27.52      1.83 o
   8  10   3        6.56        5.01      1.60 o
   9  10   3        0.58        1.44      2.05 o
  10  10   3        1.09       -1.36      1.48 o
  11  10   3        0.63       -1.77      1.98 o
  -3  11   3        9.81        8.70      2.36 o
  -2  11   3        0.01       -0.73      1.63 o
  -1  11   3        0.53       -1.45      1.45 o
   0  11   3       13.97       17.77      2.18 o
   1  11   3        4.71        4.61      1.99 o
   2  11   3       46.30       40.80      2.31 o
   3  11   3       58.23       54.11      5.98 o
   4  11   3        6.65       12.50      2.36 o
   5  11   3       10.67       15.52      2.44 o
   6  11   3        9.79       10.65      2.36 o
   7  11   3       15.40       22.25      2.66 o
   8  11   3       29.27       28.67      3.05 o
   9  11   3        1.26        1.75      2.19 o
  10  11   3        1.83        2.74      2.05 o
  -1  12   3       12.16       16.32      2.54 o
   0  12   3        5.94        9.79      2.18 o
   2  12   3        1.39        0.36      3.08 o
   3  12   3        2.99       -2.54      2.54 o
   4  12   3        1.94        0.54      2.90 o
   5  12   3        6.33        6.71      3.26 o
   6  12   3        0.27       -1.09      2.72 o
   7  12   3        2.60        1.66      7.53 o
   8  12   3        2.38        1.39      2.21 o
   9  12   3        0.19       -3.55      3.90 o
   3  13   3        0.07        0.54      3.45 o
   4  13   3       13.22       16.50      3.99 o
   5  13   3        1.45        6.17      3.63 o
   6  13   3        5.25       -2.90      2.90 o
   7  13   3        2.13        1.45      3.26 o
   8  13   3       11.38       20.49      4.17 o
  -8 -11   4        3.81        3.99      3.63 o
  -7 -11   4       10.83       11.79      4.99 o
  -6 -11   4        4.40        3.60      2.63 o
  -5 -11   4        0.65       -0.04      2.35 o
  -4 -11   4        0.22        0.54      1.81 o
  -3 -11   4        0.07       -1.70      1.70 o
  -2 -11   4        7.21        3.05      2.25 o
  -1 -11   4        2.19        3.51      2.72 o
   0 -11   4        0.34       -3.63      3.63 o
  -9 -10   4        2.71        3.36      2.05 o
  -8 -10   4       12.41       15.52      3.12 o
  -7 -10   4       32.05       36.95      2.32 o
  -6 -10   4        4.17        3.95      1.79 o
  -5 -10   4        0.45        1.42      1.70 o
  -4 -10   4        0.12        1.04      1.61 o
  -3 -10   4        0.27       -0.47      1.55 o
  -2 -10   4        8.39       11.79      1.22 o
  -1 -10   4        0.07       -0.59      0.97 o
   0 -10   4        0.75        1.18      0.81 o
   1 -10   4        0.00        0.21      2.30 o
   2 -10   4        0.27        0.42      1.20 o
 -10  -9   4        0.88       -0.37      1.88 o
  -9  -9   4        0.01       -1.39      1.39 o
  -8  -9   4       11.65       11.25      1.70 o
  -7  -9   4        0.70       -1.30      1.30 o
  -6  -9   4        7.73        9.83      1.55 o
  -5  -9   4       11.46       10.88      1.86 o
  -4  -9   4        2.50        1.31      1.61 o
  -3  -9   4        2.53        0.66      1.45 o
  -2  -9   4        0.03       -0.09      1.42 o
  -1  -9   4       58.72       60.40      2.38 o
   0  -9   4        0.40        1.31      0.84 o
   1  -9   4        6.55        3.54      0.72 o
   2  -9   4        0.04       -0.55      0.55 o
   3  -9   4        0.21       -0.69      1.26 o
 -11  -8   4        0.01       -0.80      1.80 o
 -10  -8   4        1.21        1.08      1.54 o
  -9  -8   4        0.16        0.11      1.26 o
  -8  -8   4        5.27        5.51      1.64 o
  -7  -8   4       17.56       21.61      1.80 o
  -6  -8   4        1.42        2.93      1.29 o
  -5  -8   4        4.95        6.37      1.35 o
  -4  -8   4      110.26      126.79      5.86 o
  -3  -8   4        0.43       -1.29      1.29 o
  -2  -8   4      182.26      189.11      5.38 o
  -1  -8   4      178.99      188.81      5.57 o
   0  -8   4        0.07       -0.56      0.64 o
   1  -8   4       10.78        8.26      0.69 o
   2  -8   4       10.65       10.00      0.96 o
   3  -8   4        1.40        2.22      0.79 o
   4  -8   4        0.22        0.51      0.79 o
   5  -8   4        8.79        5.54      2.09 o
 -11  -7   4        0.76        0.87      1.75 o
 -10  -7   4        4.65        5.06      1.33 o
  -9  -7   4        0.10        0.40      1.17 o
  -8  -7   4        0.36        0.61      1.14 o
  -7  -7   4        4.82        5.84      1.41 o
  -6  -7   4        7.19        6.56      1.39 o
  -5  -7   4      139.59      147.36      3.56 o
  -4  -7   4      360.59      338.91      5.82 o
  -3  -7   4       77.28       76.68      2.93 o
  -2  -7   4      206.12      205.03      4.67 o
  -1  -7   4       45.24       46.29      1.72 o
   0  -7   4        6.18        5.45      0.62 o
   1  -7   4        3.24        3.55      0.64 o
   2  -7   4        5.86        5.86      0.69 o
   3  -7   4        7.61        9.98      0.86 o
   4  -7   4        0.70        0.42      0.72 o
   5  -7   4        0.34        0.27      0.83 o
   6  -7   4        0.37       -0.76      1.16 o
 -11  -6   4        3.13        3.95      1.40 o
 -10  -6   4       11.84       10.80      1.39 o
  -9  -6   4        0.00       -0.27      1.10 o
  -8  -6   4        0.17       -0.33      1.14 o
  -7  -6   4        8.54        3.64      1.16 o
  -6  -6   4      194.22      172.73      3.85 o
  -5  -6   4       26.63       24.32      1.65 o
  -4  -6   4      209.66      200.32      3.98 o
  -3  -6   4       69.02       62.21      2.48 o
  -2  -6   4       29.16       33.81      1.28 o
  -1  -6   4        1.43        0.30      0.70 o
   0  -6   4        1.17        2.84      0.53 o
   1  -6   4       12.66       12.99      0.83 o
   2  -6   4        1.21        1.95      0.54 o
   3  -6   4        4.67        3.81      0.63 o
   4  -6   4       55.87       56.58      2.30 o
   5  -6   4       40.67       39.24      1.63 o
   6  -6   4        2.09        3.24      0.95 o
   7  -6   4        0.75       -1.16      1.16 o
 -12  -5   4        0.06       -2.36      2.36 o
 -11  -5   4        1.24        1.70      1.64 o
 -10  -5   4       22.78       26.68      1.62 o
  -9  -5   4       14.38       15.24      1.43 o
  -8  -5   4       51.91       50.60      1.99 o
  -7  -5   4        1.36       -0.02      1.14 o
  -6  -5   4       86.26       80.58      2.51 o
  -5  -5   4        7.91       11.22      1.25 o
  -4  -5   4        1.78        4.71      1.00 o
  -3  -5   4        0.52        0.15      0.82 o
  -2  -5   4       19.62       21.23      1.05 o
  -1  -5   4        5.29        3.76      0.95 o
   0  -5   4       51.68       54.66      1.69 o
   1  -5   4      181.22      180.74      3.04 o
   2  -5   4       32.22       29.02      1.07 o
   3  -5   4       54.33       51.04      1.60 o
   4  -5   4      118.28      114.49      2.64 o
   5  -5   4        4.13        3.01      0.80 o
   6  -5   4       14.24       12.15      1.12 o
   7  -5   4        0.68       -0.59      0.95 o
   8  -5   4        1.35        0.75      1.26 o
 -12  -4   4        5.49        6.57      2.61 o
 -11  -4   4        0.16       -1.44      1.44 o
 -10  -4   4       47.56       46.08      1.91 o
  -9  -4   4      151.85      136.73      3.79 o
  -8  -4   4        2.10        0.91      1.31 o
  -7  -4   4      217.10      207.46      3.70 o
  -6  -4   4       68.56       79.89      2.17 o
  -5  -4   4      108.28      127.38      2.87 o
  -4  -4   4      223.59      203.78      3.67 o
  -3  -4   4      563.48      540.94      7.62 o
  -2  -4   4      645.65      644.51     15.10 o
  -1  -4   4       11.48       10.25      0.86 o
   0  -4   4       37.70       39.38      1.93 o
   1  -4   4      731.24      732.35      9.68 o
   2  -4   4       30.72       30.30      1.02 o
   3  -4   4        4.56        4.89      0.65 o
   4  -4   4      261.65      236.04      3.94 o
   5  -4   4        0.64        1.01      0.68 o
   6  -4   4        9.97       10.14      1.01 o
   7  -4   4       15.44       15.02      1.22 o
   8  -4   4       10.22        9.04      1.33 o
 -12  -3   4        0.33       -2.31      2.31 o
 -11  -3   4        1.51       -1.13      1.74 o
 -10  -3   4        3.35        4.09      1.38 o
  -9  -3   4       51.07       53.98      1.95 o
  -8  -3   4        0.03       -1.01      1.01 o
  -7  -3   4      542.18      538.59      7.28 o
  -6  -3   4        8.83       11.58      0.69 o
  -5  -3   4        2.54        1.25      0.58 o
  -4  -3   4     1254.61     1331.68     17.75 o
  -3  -3   4      438.99      452.07      5.88 o
  -2  -3   4       30.40       33.79      1.00 o
  -1  -3   4       46.05       44.56      1.56 o
   0  -3   4     1075.43     1039.27     15.41 o
   1  -3   4      127.13      134.43      2.26 o
   2  -3   4      760.13      717.44      8.53 o
   3  -3   4        8.08        9.47      0.62 o
   4  -3   4      130.09      123.99      2.10 o
   5  -3   4      186.69      184.11      2.92 o
   6  -3   4       21.16       21.98      0.98 o
   7  -3   4        6.07        4.68      0.72 o
   8  -3   4       12.87       10.52      1.29 o
   9  -3   4        3.12        2.63      1.24 o
 -11  -2   4        4.51        4.94      1.58 o
 -10  -2   4        0.17        1.27      1.36 o
  -9  -2   4       23.80       22.82      1.70 o
  -8  -2   4      214.61      218.60      3.79 o
  -7  -2   4       19.32       17.06      0.97 o
  -6  -2   4      151.14      139.77      2.36 o
  -5  -2   4        4.16        4.82      0.54 o
  -4  -2   4      856.31      937.50     10.81 o
  -3  -2   4      164.38      188.22      3.87 o
  -2  -2   4      162.70      178.79      3.22 o
  -1  -2   4      144.68      149.34      7.89 o
   0  -2   4        0.41        3.08      0.41 o
   1  -2   4     2017.41     2026.59     25.26 o
   2  -2   4     1085.07     1155.71     13.23 o
   3  -2   4       50.98       46.72      1.31 o
   4  -2   4      168.38      154.27      2.47 o
   5  -2   4        1.25        2.69      0.85 o
   6  -2   4       67.40       67.88      1.60 o
   7  -2   4       14.51       12.24      0.89 o
   8  -2   4        0.00        1.00      0.68 o
   9  -2   4        1.87        2.84      1.14 o
  10  -2   4       22.17       23.52      2.09 o
 -11  -1   4        0.04       -1.27      1.27 o
 -10  -1   4        0.16       -0.72      1.06 o
  -9  -1   4        0.62        0.62      0.91 o
  -8  -1   4       96.42      101.00      2.43 o
  -7  -1   4      162.02      153.87      2.80 o
  -6  -1   4      100.16       92.94      1.78 o
  -5  -1   4      155.39      142.20      2.17 o
  -4  -1   4      173.44      223.79      2.95 o
  -3  -1   4      295.57      317.79      4.58 o
  -2  -1   4      385.80      398.92      5.92 o
  -1  -1   4        3.06        5.22      0.35 o
   0  -1   4        8.10        3.67      0.60 o
   1  -1   4     1338.20     1340.02     14.94 o
   2  -1   4       71.30       71.28      1.25 o
   3  -1   4      347.78      345.61      4.31 o
   4  -1   4       34.25       31.22      0.90 o
   5  -1   4      211.31      221.94      3.36 o
   6  -1   4      316.11      317.86      4.45 o
   7  -1   4       67.23       63.94      1.67 o
   8  -1   4       18.70       21.33      1.08 o
   9  -1   4       12.46       10.44      1.01 o
  10  -1   4       39.56       42.66      2.35 o
 -11   0   4        0.46        1.38      1.32 o
 -10   0   4        0.19        0.04      0.88 o
  -9   0   4        8.44        8.27      1.03 o
  -8   0   4       88.07       76.73      2.32 o
  -7   0   4        2.99        6.81      0.71 o
  -6   0   4       34.98       34.09      1.08 o
  -5   0   4       96.97      111.26      1.82 o
  -4   0   4       16.69       17.07      0.70 o
  -3   0   4      798.51      895.91     13.55 o
  -2   0   4     1726.73     1835.55     22.84 o
  -1   0   4     1025.19     1005.55     14.80 o
   0   0   4        0.15        0.06      0.22 o
   1   0   4     3294.90     3571.80     36.05 o
   2   0   4     1145.64     1125.94     21.42 o
   3   0   4     1333.12     1434.46     18.62 o
   4   0   4       20.14       26.18      1.37 o
   5   0   4     1467.08     1582.57     17.99 o
   6   0   4       55.30       64.38      1.51 o
   7   0   4      251.52      234.69      3.62 o
   8   0   4        7.01        8.84      1.04 o
   9   0   4       42.93       46.13      2.04 o
  10   0   4       14.11       14.10      1.13 o
  11   0   4        5.56        4.22      1.46 o
 -11   1   4        9.28       11.63      1.54 o
 -10   1   4        8.52        8.39      1.12 o
  -9   1   4       18.50       20.12      1.47 o
  -8   1   4        9.08        6.25      0.93 o
  -7   1   4        4.92        3.99      0.83 o
  -6   1   4        8.09       10.91      0.69 o
  -5   1   4      197.24      212.41      2.81 o
  -4   1   4      425.42      449.14      5.92 o
  -3   1   4      750.53      818.78      8.71 o
  -2   1   4      761.26      742.76      8.53 o
  -1   1   4     1109.55     1075.52     23.88 o
   0   1   4       24.24       34.91      1.00 o
   1   1   4     7873.10     7775.99     72.48 o
   2   1   4     8960.01     9277.98    102.02 o
   3   1   4       38.87       43.85      0.79 o
   4   1   4        9.22        9.60      0.51 o
   5   1   4       10.29        9.18      0.75 o
   6   1   4      169.12      185.41      2.90 o
   7   1   4       20.66       16.11      0.91 o
   8   1   4       12.35       13.04      1.69 o
   9   1   4      137.39      142.50      2.85 o
  10   1   4        2.23        1.59      0.83 o
  11   1   4        4.74        4.38      1.43 o
 -10   2   4        9.57        6.79      1.12 o
  -9   2   4       44.01       47.29      1.86 o
  -8   2   4        2.66        1.74      0.83 o
  -7   2   4       78.22       69.24      1.85 o
  -6   2   4      136.76      120.66      2.54 o
  -5   2   4        0.01        0.71      0.31 o
  -4   2   4        8.17        7.71      0.41 o
  -3   2   4       62.17       73.09      1.52 o
  -2   2   4      240.72      212.72      2.26 o
  -1   2   4        0.49        6.18      0.26 o
   0   2   4     1128.58     1027.95     11.55 o
   1   2   4      434.67      419.57      4.80 o
   2   2   4      678.58      702.64      7.27 o
   3   2   4      433.51      459.60      5.00 o
   4   2   4       12.07       13.67      0.59 o
   5   2   4       91.44      105.68      1.57 o
   6   2   4        1.53        1.22      0.37 o
   7   2   4       25.76       30.43      1.46 o
   8   2   4      102.36      102.10      2.21 o
   9   2   4       88.65       99.88      2.33 o
  10   2   4       21.10       24.01      1.52 o
  11   2   4        0.13        0.85      0.89 o
 -10   3   4        2.19        2.27      1.08 o
  -9   3   4       17.88       22.78      2.34 o
  -8   3   4        6.70        3.23      0.88 o
  -7   3   4       44.81       41.77      1.86 o
  -6   3   4      168.22      150.15      2.73 o
  -5   3   4       10.43       11.64      0.82 o
  -4   3   4        7.81        8.59      0.66 o
  -3   3   4      171.54      188.54      2.43 o
  -2   3   4      417.14      416.73      4.56 o
  -1   3   4      182.54      194.62      1.88 o
   0   3   4      372.40      390.30      5.23 o
   1   3   4      741.38      784.89      9.82 o
   2   3   4      233.00      247.18      2.77 o
   3   3   4      293.27      334.45      3.75 o
   4   3   4      237.20      243.58      2.86 o
   5   3   4       38.41       41.38      1.05 o
   6   3   4       71.54       73.24      1.37 o
   7   3   4       69.96       76.72      1.81 o
   8   3   4       88.01       84.87      2.07 o
   9   3   4        0.04       -0.63      0.63 o
  10   3   4        7.97        8.52      1.03 o
  11   3   4        2.73        1.70      0.93 o
  12   3   4       14.31       12.74      1.87 o
  -9   4   4       36.37       37.71      3.55 o
  -8   4   4       46.00       43.79      1.86 o
  -7   4   4       10.76       13.39      1.10 o
  -6   4   4      154.09      134.22      2.75 o
  -5   4   4       27.06       23.77      0.95 o
  -4   4   4       55.54       54.63      1.57 o
  -3   4   4       12.39       13.22      0.44 o
  -2   4   4      258.05      240.23      2.57 o
  -1   4   4      210.57      214.60      2.27 o
   0   4   4      697.21      675.30      7.59 o
   1   4   4       40.33       22.37      0.79 o
   2   4   4      412.46      460.62      5.50 o
   3   4   4      395.64      420.18      4.23 o
   4   4   4      202.01      185.85      2.04 o
   5   4   4       90.01       75.72      1.25 o
   6   4   4       30.03       27.83      0.86 o
   7   4   4       36.38       41.92      1.28 o
   8   4   4       11.80        9.75      0.83 o
   9   4   4        4.60        2.57      0.73 o
  10   4   4       16.45       12.86      1.18 o
  11   4   4       27.72       36.94      1.68 o
  12   4   4       16.78       20.19      2.84 o
  -9   5   4       27.89       31.51      3.26 o
  -8   5   4        0.03        0.44      0.90 o
  -7   5   4       14.46       10.53      1.09 o
  -6   5   4       15.93       13.98      1.52 o
  -5   5   4        0.54        0.04      0.49 o
  -4   5   4       53.97       55.74      1.54 o
  -3   5   4       52.86       49.03      1.16 o
  -2   5   4       14.97       13.58      0.46 o
  -1   5   4        0.18        0.10      0.27 o
   0   5   4      194.33      198.51      2.15 o
   1   5   4      234.10      237.45      2.50 o
   2   5   4      315.56      297.79      3.14 o
   3   5   4       50.83       52.41      1.10 o
   4   5   4       19.27       20.62      0.61 o
   5   5   4        3.08        0.03      0.33 o
   6   5   4       13.47       11.42      0.63 o
   7   5   4       73.27       75.47      1.70 o
   8   5   4       17.92       15.42      1.00 o
   9   5   4       10.46       11.66      0.95 o
  10   5   4       23.93       19.59      1.36 o
  11   5   4       14.30       15.99      1.88 o
  12   5   4        8.26        8.43      1.42 o
  -8   6   4        2.93        1.21      1.26 o
  -7   6   4        1.98        1.17      0.96 o
  -6   6   4        2.25       -0.24      0.76 o
  -5   6   4      219.67      216.83      5.80 o
  -4   6   4      172.12      157.04      3.01 o
  -3   6   4      104.93       93.08      1.95 o
  -2   6   4        0.56       -0.26      0.33 o
  -1   6   4        7.80        6.34      0.32 o
   0   6   4      346.48      341.63      3.13 o
   1   6   4      234.17      227.32      2.19 o
   2   6   4      796.13      914.94      8.34 o
   3   6   4      199.07      201.54      2.85 o
   4   6   4       68.71       58.43      1.14 o
   5   6   4       66.40       64.56      1.15 o
   6   6   4       15.99       15.90      0.77 o
   7   6   4        0.05        0.05      0.62 o
   8   6   4       36.97       33.49      1.27 o
   9   6   4        1.33       -0.68      0.68 o
  10   6   4        8.36        7.18      1.24 o
  11   6   4       12.18       16.45      4.39 o
  12   6   4        8.58        8.95      2.04 o
  -7   7   4        4.23        5.75      1.44 o
  -6   7   4        6.95        9.65      1.09 o
  -5   7   4       10.39       14.47      1.11 o
  -4   7   4       74.05       77.03      3.94 o
  -3   7   4       88.36       81.11      2.74 o
  -2   7   4       92.15       82.04      2.61 o
  -1   7   4      522.32      497.20      5.56 o
   0   7   4       35.87       29.18      0.69 o
   1   7   4       11.99       17.08      0.62 o
   2   7   4       43.01       49.20      1.19 o
   3   7   4        2.81        2.76      0.66 o
   4   7   4       43.08       42.57      1.05 o
   5   7   4       25.87       23.93      0.79 o
   6   7   4        1.09       -0.45      0.45 o
   7   7   4       24.29       30.61      1.38 o
   8   7   4        0.11       -0.72      0.72 o
   9   7   4        2.03        0.57      1.10 o
  10   7   4        5.21        4.75      2.04 o
  11   7   4       40.89       42.14      2.80 o
  12   7   4        3.30       -0.67      4.17 o
  -6   8   4       35.44       47.30      2.61 o
  -5   8   4        1.21        0.46      1.04 o
  -4   8   4       83.66       85.89      3.26 o
  -3   8   4       16.48       19.74      1.44 o
  -2   8   4        1.26        1.10      0.74 o
  -1   8   4       20.84       29.26      2.29 o
   0   8   4       87.60       92.41      2.25 o
   1   8   4        2.10        1.62      0.62 o
   2   8   4        3.17        2.48      0.63 o
   3   8   4       13.58       16.21      1.00 o
   4   8   4      353.38      371.30      6.16 o
   5   8   4      443.77      432.38      5.77 o
   6   8   4       13.33       14.34      0.89 o
   7   8   4      133.05      134.07      2.77 o
   8   8   4        0.05       -1.15      1.15 o
   9   8   4       14.33       13.56      2.17 o
  10   8   4        0.04       -0.90      1.35 o
  11   8   4       20.59       21.89      2.21 o
  12   8   4       13.54       12.20      3.90 o
  -6   9   4       10.54        8.89      1.99 o
  -5   9   4        0.19        1.63      1.72 o
  -4   9   4        0.01        0.29      0.91 o
  -3   9   4       17.26       18.36      1.44 o
  -2   9   4       43.80       54.94      2.27 o
  -1   9   4       13.82       12.71      1.13 o
   0   9   4        0.19       -0.69      1.39 o
   1   9   4       81.64       71.59      3.21 o
   2   9   4       30.89       17.68      1.34 o
   3   9   4       54.59       47.59      1.77 o
   4   9   4       38.41       45.70      2.07 o
   5   9   4       23.53       23.46      1.24 o
   6   9   4        2.13        2.75      0.68 o
   7   9   4        6.36        4.05      1.41 o
   8   9   4      178.98      177.70      4.34 o
   9   9   4       13.70        9.04      1.77 o
  10   9   4       14.87       18.39      2.05 o
  11   9   4        0.09       -0.37      2.44 o
  -4  10   4       36.05       43.84      2.48 o
  -3  10   4       17.13       15.70      1.52 o
  -2  10   4        0.02        0.36      1.45 o
  -1  10   4        0.71        0.18      1.45 o
   0  10   4        3.65        1.63      1.45 o
   1  10   4        2.52       -0.87      0.87 o
   2  10   4       10.34        8.91      1.12 o
   3  10   4        6.53       10.41      1.48 o
   4  10   4        0.29       -0.88      0.92 o
   5  10   4      104.36      103.91      2.62 o
   6  10   4       10.70        9.53      1.65 o
   7  10   4       20.80       14.95      2.28 o
   8  10   4       12.80       15.78      1.85 o
   9  10   4       13.07       12.88      1.94 o
  10  10   4        4.21        3.81      1.92 o
  11  10   4        0.08        2.42      3.26 o
  -3  11   4        0.70        1.09      1.81 o
  -2  11   4        0.33       -0.73      1.63 o
  -1  11   4        0.21       -1.45      1.45 o
   0  11   4        1.44        2.36      1.45 o
   1  11   4       13.79       16.68      2.18 o
   2  11   4        3.98        1.55      1.10 o
   3  11   4        0.80        0.79      1.14 o
   4  11   4       63.80       81.78      5.62 o
   5  11   4       18.06       11.06      3.08 o
   6  11   4        1.23        3.90      3.63 o
   7  11   4       53.89       46.01      4.17 o
   8  11   4        7.79        6.30      3.90 o
   9  11   4        2.19        3.27      2.07 o
  10  11   4        7.64        8.24      4.99 o
  -1  12   4        4.15        1.99      1.81 o
   0  12   4        2.91        1.63      1.63 o
   1  12   4        7.60        7.25      1.81 o
   3  12   4        1.99       -1.09      2.54 o
   4  12   4        9.30        7.25      3.08 o
   5  12   4        2.78        1.09      2.72 o
   6  12   4        0.07       -2.36      2.36 o
   7  12   4        6.76        8.70      3.08 o
   8  12   4       13.89       10.91      2.57 o
   9  12   4        5.27        4.78      2.48 o
   4  13   4        5.23        2.54      3.08 o
   5  13   4        5.48        0.36      3.08 o
   6  13   4        0.63       -2.54      2.54 o
   7  13   4        0.22       -1.81      2.72 o
   8  13   4        1.34       -0.18      2.90 o
  -7 -11   5        0.12       -3.45      3.45 o
  -6 -11   5        0.60        0.83      2.53 o
  -5 -11   5        0.35       -2.40      2.40 o
  -4 -11   5        2.16        3.90      2.61 o
  -3 -11   5        1.83        3.21      5.53 o
  -2 -11   5        0.03       -3.31      6.44 o
  -8 -10   5       12.63       12.46      2.99 o
  -7 -10   5        0.51       -2.24      2.24 o
  -6 -10   5        4.23        2.94      1.95 o
  -5 -10   5        1.26        1.21      1.68 o
  -4 -10   5        3.80        3.01      3.27 o
  -3 -10   5        0.01       -1.14      1.59 o
  -2 -10   5        8.25       11.65      1.58 o
  -1 -10   5        1.69        3.87      1.34 o
   0 -10   5        0.08        0.21      0.88 o
   1 -10   5        3.71        1.14      1.34 o
 -10  -9   5       10.29       13.24      3.99 o
  -9  -9   5        1.55       -0.94      1.88 o
  -8  -9   5        1.90        4.70      1.61 o
  -7  -9   5        9.79       10.90      1.70 o
  -6  -9   5        0.77        0.77      1.32 o
  -5  -9   5        1.60        2.71      3.25 o
  -4  -9   5        0.14       -0.48      1.55 o
  -3  -9   5       11.28       10.10      1.76 o
  -2  -9   5        2.10        2.45      1.53 o
  -1  -9   5        3.73        1.87      0.89 o
   0  -9   5        7.64       10.61      1.28 o
   1  -9   5        0.10       -0.25      1.03 o
   2  -9   5        4.44        5.43      0.87 o
   3  -9   5        0.22       -0.31      1.19 o
 -10  -8   5        1.04       -0.46      1.90 o
  -9  -8   5        2.21        2.82      1.42 o
  -8  -8   5        0.92        0.59      1.29 o
  -7  -8   5       18.96       26.43      3.11 o
  -6  -8   5        6.88        7.62      1.49 o
  -5  -8   5        1.32        0.88      1.52 o
  -4  -8   5       13.41       15.59      1.84 o
  -3  -8   5        4.91        0.66      1.78 o
  -2  -8   5       77.79       81.48      3.06 o
  -1  -8   5       63.28       63.09      2.80 o
   0  -8   5       29.59       31.80      1.80 o
   1  -8   5       51.14       56.43      1.40 o
   2  -8   5       25.89       32.19      1.30 o
   3  -8   5        1.83        1.51      0.70 o
   4  -8   5        0.49        0.31      0.78 o
 -11  -7   5        2.25        2.21      1.89 o
 -10  -7   5        1.60        5.16      1.86 o
  -9  -7   5        0.36       -1.36      1.36 o
  -8  -7   5        0.27        0.26      1.18 o
  -7  -7   5       69.42       68.27      3.06 o
  -6  -7   5        6.75        5.13      1.35 o
  -5  -7   5      120.47      132.28      3.39 o
  -4  -7   5       77.98       79.27      3.08 o
  -3  -7   5        1.59        1.14      1.40 o
  -2  -7   5       77.18       69.66      2.72 o
  -1  -7   5       56.02       44.55      2.68 o
   0  -7   5       38.12       52.32      2.56 o
   1  -7   5       12.24        7.41      0.70 o
   2  -7   5       42.75       42.33      1.38 o
   3  -7   5        2.47        1.34      0.69 o
   4  -7   5        2.65        3.22      0.84 o
   5  -7   5        6.66        6.18      1.13 o
 -11  -6   5       16.66       15.74      2.15 o
 -10  -6   5        0.34        0.76      1.38 o
  -9  -6   5        9.67       11.15      1.45 o
  -8  -6   5       13.93       13.61      1.36 o
  -7  -6   5        0.79       -0.20      1.17 o
  -6  -6   5        3.02        1.65      1.21 o
  -5  -6   5        2.85        6.65      1.30 o
  -4  -6   5      157.57      130.54      3.13 o
  -3  -6   5       26.24       24.31      1.80 o
  -2  -6   5       40.26       39.30      3.62 o
  -1  -6   5       32.80       29.22      1.62 o
   0  -6   5        1.51        0.17      0.69 o
   1  -6   5      164.55      160.19      2.66 o
   2  -6   5       43.43       42.96      1.33 o
   3  -6   5       53.09       46.93      1.44 o
   4  -6   5        0.25       -0.64      0.64 o
   5  -6   5        3.48        2.38      0.84 o
   6  -6   5        1.08       -0.05      0.91 o
 -11  -5   5       17.02       22.43      3.35 o
 -10  -5   5        5.81        8.42      1.33 o
  -9  -5   5        5.18        7.15      1.44 o
  -8  -5   5        2.48        2.21      1.16 o
  -7  -5   5      160.84      161.72      3.34 o
  -6  -5   5       39.83       42.69      2.04 o
  -5  -5   5        5.41        3.39      1.33 o
  -4  -5   5      306.66      297.85      5.21 o
  -3  -5   5      158.85      156.82      3.19 o
  -2  -5   5      159.94      155.61      3.32 o
  -1  -5   5       14.02       11.75      1.02 o
   0  -5   5       21.38       18.59      1.09 o
   1  -5   5       26.40       28.19      1.12 o
   2  -5   5      242.50      238.88      3.52 o
   3  -5   5      286.94      279.67      4.08 o
   4  -5   5       52.08       56.10      1.78 o
   5  -5   5       90.07      101.38      2.78 o
   6  -5   5        0.28        0.59      1.05 o
   7  -5   5        2.02        1.88      1.09 o
 -11  -4   5       30.86       31.50      2.46 o
 -10  -4   5       12.96       15.17      1.71 o
  -9  -4   5        2.27        0.01      1.03 o
  -8  -4   5       31.23       29.08      1.67 o
  -7  -4   5      110.58      104.60      2.63 o
  -6  -4   5      180.82      164.50      3.17 o
  -5  -4   5       24.62       28.74      2.17 o
  -4  -4   5       21.59       21.36      1.25 o
  -3  -4   5       23.25       31.02      2.14 o
  -2  -4   5      111.36      111.34      2.56 o
  -1  -4   5       29.32       22.62      1.45 o
   0  -4   5      294.41      300.85      5.18 o
   1  -4   5       13.45       11.92      0.80 o
   2  -4   5      808.12      780.96      9.41 o
   3  -4   5       25.61       27.65      1.04 o
   4  -4   5      143.58      130.42      2.67 o
   5  -4   5        0.92       -0.20      0.70 o
   6  -4   5       21.43       21.19      1.36 o
   7  -4   5        4.72        2.28      0.95 o
   8  -4   5        0.28       -1.08      1.08 o
 -11  -3   5        0.38       -0.83      2.15 o
 -10  -3   5        0.34       -1.53      1.70 o
  -9  -3   5       12.38       15.47      1.33 o
  -8  -3   5        2.07       -0.65      0.98 o
  -7  -3   5        2.21        0.13      1.00 o
  -6  -3   5        0.98       -0.88      0.88 o
  -5  -3   5        1.47        0.56      0.93 o
  -4  -3   5       20.76       23.49      1.70 o
  -3  -3   5      126.16      126.50      3.27 o
  -2  -3   5       18.00       13.67      1.00 o
  -1  -3   5        4.65        3.75      1.81 o
   0  -3   5      342.69      335.27      6.92 o
   1  -3   5      244.32      266.03      3.95 o
   2  -3   5      241.08      217.04      3.07 o
   3  -3   5      184.51      181.54      2.78 o
   4  -3   5        2.98        2.56      0.59 o
   5  -3   5       58.85       53.97      1.44 o
   6  -3   5        4.61        3.47      0.82 o
   7  -3   5        7.37        5.82      0.93 o
   8  -3   5       17.45       20.30      1.17 o
   9  -3   5        8.30        9.59      1.60 o
 -11  -2   5       12.96       15.59      1.96 o
 -10  -2   5        2.81        2.95      1.26 o
  -9  -2   5      115.05      120.22      3.32 o
  -8  -2   5        4.57        6.11      1.48 o
  -7  -2   5      353.22      347.49      5.17 o
  -6  -2   5      177.78      176.18      2.69 o
  -5  -2   5        0.27       -0.14      0.54 o
  -4  -2   5        0.54        1.59      0.30 o
  -3  -2   5      223.93      223.18      3.55 o
  -2  -2   5      808.26      813.88     10.73 o
  -1  -2   5       37.09       35.49      1.40 o
   0  -2   5      108.22      100.92      2.70 o
   1  -2   5        7.61        6.54      0.99 o
   2  -2   5      877.30      871.53      9.24 o
   3  -2   5       17.16       17.31      0.68 o
   4  -2   5       11.02       10.89      0.62 o
   5  -2   5      369.63      365.67      4.90 o
   6  -2   5       26.51       27.19      1.09 o
   7  -2   5        1.74        1.71      0.66 o
   8  -2   5      103.11      115.04      2.48 o
   9  -2   5        0.02       -1.17      1.17 o
 -11  -1   5       12.55       14.65      1.84 o
 -10  -1   5        0.25       -1.26      1.26 o
  -9  -1   5       86.11       93.21      2.91 o
  -8  -1   5       10.26        6.96      0.96 o
  -7  -1   5       95.77       88.51      1.87 o
  -6  -1   5        6.03        7.34      0.69 o
  -5  -1   5       10.95       12.47      0.74 o
  -4  -1   5      778.09      859.19     10.78 o
  -3  -1   5        0.30        1.45      1.57 o
  -2  -1   5        5.69        4.34      0.48 o
  -1  -1   5      302.73      314.11      4.95 o
   0  -1   5       51.57       56.66      1.83 o
   1  -1   5       14.73       17.38      0.53 o
   2  -1   5      174.13      180.86      2.27 o
   3  -1   5      165.27      188.25      4.83 o
   4  -1   5      417.35      417.37      5.28 o
   5  -1   5       41.95       40.36      1.24 o
   6  -1   5       24.02       21.23      0.98 o
   7  -1   5       56.07       58.80      1.61 o
   8  -1   5        0.03       -0.59      0.59 o
   9  -1   5        1.73        0.92      0.85 o
  10  -1   5        0.19       -0.03      1.28 o
 -11   0   5        1.51        0.18      2.36 o
 -10   0   5        0.32        0.48      1.81 o
  -9   0   5        3.55        2.12      0.94 o
  -8   0   5       58.36       50.60      2.28 o
  -7   0   5      379.43      373.98      5.32 o
  -6   0   5      207.73      212.85      3.00 o
  -5   0   5       71.03       63.47      1.39 o
  -4   0   5     1041.28     1131.39     11.87 o
  -3   0   5      187.00      215.17      5.19 o
  -2   0   5      371.85      458.71      7.22 o
  -1   0   5      193.87      193.07      6.53 o
   0   0   5       22.93       15.78      0.56 o
   1   0   5      501.04      591.39      6.27 o
   2   0   5        3.51        4.48      0.29 o
   3   0   5      237.92      242.30      2.79 o
   4   0   5      351.47      359.51      4.58 o
   5   0   5       34.52       35.88      1.06 o
   6   0   5       39.09       33.60      1.16 o
   7   0   5      100.54      105.68      2.18 o
   8   0   5       92.36       94.45      2.16 o
   9   0   5        6.88        7.05      0.91 o
  10   0   5        0.81       -0.51      1.91 o
 -11   1   5        5.90        3.45      2.54 o
 -10   1   5        0.27       -0.93      0.93 o
  -9   1   5        8.19        8.18      1.06 o
  -8   1   5        1.74        0.85      0.80 o
  -7   1   5       60.99       53.69      1.72 o
  -6   1   5      258.02      238.89      3.67 o
  -5   1   5       60.60       52.57      1.21 o
  -4   1   5      277.30      302.61      3.55 o
  -3   1   5      819.89      893.61     11.43 o
  -2   1   5      885.55      944.62     18.31 o
  -1   1   5       38.15       25.12      1.00 o
   0   1   5      368.28      375.76      5.71 o
   1   1   5      633.41      612.09      5.93 o
   2   1   5        1.40        0.89      0.34 o
   3   1   5       70.73       65.41      1.22 o
   4   1   5      475.33      528.34      6.39 o
   5   1   5        1.55        1.83      0.46 o
   6   1   5       47.48       45.34      1.61 o
   7   1   5        7.00        7.39      0.76 o
   8   1   5       55.27       55.26      2.35 o
   9   1   5       12.95       13.27      1.02 o
  10   1   5        3.31        1.94      1.46 o
  11   1   5        1.72        2.25      1.02 o
 -10   2   5        9.69       10.02      2.62 o
  -9   2   5       30.48       37.74      1.70 o
  -8   2   5        3.12        1.71      0.86 o
  -7   2   5        8.12        8.07      0.93 o
  -6   2   5       30.47       30.29      1.36 o
  -5   2   5        7.74        8.58      0.79 o
  -4   2   5       51.59       61.88      1.41 o
  -3   2   5       73.13       57.27      1.03 o
  -2   2   5      503.25      476.91      5.68 o
  -1   2   5     1611.38     1697.14     23.81 o
   0   2   5      267.97      233.81      2.85 o
   1   2   5     2725.17     2561.62     31.51 o
   2   2   5      732.23      768.32      7.96 o
   3   2   5        8.47        5.35      0.27 o
   4   2   5      216.53      224.01      3.04 o
   5   2   5       11.35       17.12      0.76 o
   6   2   5       88.60       82.60      1.74 o
   7   2   5       11.25       13.33      0.85 o
   8   2   5       30.62       32.40      1.28 o
   9   2   5       21.02       20.67      1.16 o
  10   2   5      100.44      105.02      3.04 o
  11   2   5        4.27        3.31      1.71 o
 -10   3   5        0.13       -0.96      0.96 o
  -9   3   5        4.76        4.96      1.04 o
  -8   3   5        4.74        4.77      0.97 o
  -7   3   5       32.04       28.60      1.39 o
  -6   3   5      110.76      112.73      2.68 o
  -5   3   5       28.65       27.70      1.12 o
  -4   3   5       61.69       65.54      1.62 o
  -3   3   5       11.74        6.96      0.51 o
  -2   3   5       21.87       20.73      0.60 o
  -1   3   5      313.02      281.78      4.24 o
   0   3   5      111.03      113.12      2.39 o
   1   3   5       24.39       27.68      0.73 o
   2   3   5      485.56      491.57      6.38 o
   3   3   5      358.38      323.38      3.33 o
   4   3   5       54.82       56.05      1.15 o
   5   3   5      312.53      336.46      4.40 o
   6   3   5      129.54      133.56      2.31 o
   7   3   5        8.74       10.52      1.36 o
   8   3   5       62.27       64.65      1.93 o
   9   3   5        2.21        1.31      1.00 o
  10   3   5      204.20      218.39      3.91 o
  11   3   5       14.23       15.24      1.30 o
  -9   4   5       23.52       29.02      2.39 o
  -8   4   5        0.86        1.27      0.88 o
  -7   4   5        0.61       -0.49      0.92 o
  -6   4   5      132.56      118.37      2.83 o
  -5   4   5       13.18        9.78      0.93 o
  -4   4   5        2.41        2.65      0.58 o
  -3   4   5       67.60       61.89      1.22 o
  -2   4   5        3.77        5.61      0.53 o
  -1   4   5      291.48      297.94      3.01 o
   0   4   5       15.91       14.75      0.60 o
   1   4   5      112.02      126.26      1.77 o
   2   4   5      589.93      659.06      8.11 o
   3   4   5      400.53      368.17      4.52 o
   4   4   5      101.35       95.46      1.47 o
   5   4   5       37.97       34.90      1.05 o
   6   4   5      204.04      214.17      3.24 o
   7   4   5      203.29      190.28      3.13 o
   8   4   5        5.12        2.85      0.69 o
   9   4   5        5.97        8.10      0.95 o
  10   4   5        8.83        7.41      0.99 o
  11   4   5        9.35        9.39      1.10 o
  12   4   5        0.02       -1.05      1.15 o
  -9   5   5       26.51       25.71      1.96 o
  -8   5   5        3.79        5.93      1.09 o
  -7   5   5       19.87       19.95      1.31 o
  -6   5   5       98.64       88.08      2.42 o
  -5   5   5      198.42      161.32      3.02 o
  -4   5   5       20.18       22.07      1.28 o
  -3   5   5        6.57        5.95      0.58 o
  -2   5   5      138.32      145.98      2.20 o
  -1   5   5       93.69       86.49      1.27 o
   0   5   5      843.80      923.82     10.35 o
   1   5   5     1401.59     1357.93     13.82 o
   2   5   5      277.12      298.27      3.42 o
   3   5   5       24.86       19.55      0.79 o
   4   5   5       32.17       33.67      0.80 o
   5   5   5       37.51       43.21      0.81 o
   6   5   5       44.61       47.01      1.26 o
   7   5   5       15.66       17.94      0.91 o
   8   5   5        0.01       -0.42      0.56 o
   9   5   5       25.39       23.78      1.41 o
  10   5   5        1.21       -0.82      0.82 o
  11   5   5        0.89       -0.23      1.02 o
  12   5   5       28.47       27.08      2.81 o
  -8   6   5       15.28       21.17      1.51 o
  -7   6   5       19.05       21.25      1.40 o
  -6   6   5        0.10        0.36      0.68 o
  -5   6   5       46.29       44.57      1.70 o
  -4   6   5      294.00      291.43      5.10 o
  -3   6   5       22.38       22.48      1.39 o
  -2   6   5       22.29       20.49      0.80 o
  -1   6   5       19.73       17.76      0.60 o
   0   6   5      159.14      136.79      1.99 o
   1   6   5       24.43       19.42      0.63 o
   2   6   5       21.15       16.73      0.51 o
   3   6   5       21.92       18.85      0.65 o
   4   6   5      674.51      714.75      7.11 o
   5   6   5      141.56      135.49      1.76 o
   6   6   5       46.25       46.11      1.14 o
   7   6   5       40.27       46.87      1.36 o
   8   6   5        0.62        0.65      0.64 o
   9   6   5        2.28        1.33      1.03 o
  10   6   5        6.76        4.70      1.14 o
  11   6   5        0.01       -0.81      1.26 o
  12   6   5       25.95       29.26      2.80 o
  -7   7   5        1.09       -0.20      0.87 o
  -6   7   5        4.88        3.62      0.98 o
  -5   7   5        0.33       -0.30      0.68 o
  -4   7   5        1.65        2.16      0.74 o
  -3   7   5       54.17       61.86      1.83 o
  -2   7   5       46.96       53.71      1.49 o
  -1   7   5      179.90      166.33      2.86 o
   0   7   5        8.46        6.92      0.55 o
   1   7   5      361.14      347.05      4.00 o
   2   7   5       12.45       15.73      0.75 o
   3   7   5      325.56      315.41      3.81 o
   4   7   5      124.90      122.66      1.99 o
   5   7   5       19.72       22.13      0.98 o
   6   7   5       36.85       32.39      1.32 o
   7   7   5        6.89        6.28      0.92 o
   8   7   5        0.96        0.45      0.80 o
   9   7   5       12.34       13.95      1.19 o
  10   7   5       61.03       59.27      3.63 o
  11   7   5        1.54        1.45      2.14 o
  12   7   5       17.33       21.94      2.63 o
  -7   8   5        0.18        1.45      1.63 o
  -6   8   5        0.27        2.77      1.17 o
  -5   8   5       11.96       10.66      2.63 o
  -4   8   5       77.89       86.71      4.35 o
  -3   8   5       45.61       42.43      1.96 o
  -2   8   5       72.28       79.39      2.66 o
  -1   8   5      238.09      249.30      4.63 o
   0   8   5      349.70      342.86      5.11 o
   1   8   5       48.96       50.35      1.89 o
   2   8   5        3.82        3.20      0.69 o
   3   8   5      387.94      394.13      5.28 o
   4   8   5        7.26        5.01      0.75 o
   5   8   5       74.08       71.48      2.49 o
   6   8   5      190.50      184.84      2.92 o
   7   8   5      102.82      103.81      2.46 o
   8   8   5       74.07       70.01      2.11 o
   9   8   5        1.85        0.39      2.30 o
  10   8   5       26.52       20.66      2.10 o
  11   8   5        0.05       -1.29      1.40 o
  12   8   5        0.52       -1.63      1.63 o
  -6   9   5        1.59        0.91      1.36 o
  -5   9   5       94.12      103.44      4.08 o
  -4   9   5        1.81        1.59      0.93 o
  -3   9   5        1.75        1.99      0.91 o
  -2   9   5        0.02       -0.74      0.74 o
  -1   9   5       13.39       11.11      0.95 o
   0   9   5      192.70      175.02      4.80 o
   1   9   5       47.85       37.92      1.76 o
   2   9   5       59.57       60.10      2.13 o
   3   9   5      104.90      116.28      3.02 o
   4   9   5      282.17      310.18      5.15 o
   5   9   5        7.78        7.06      1.02 o
   6   9   5        4.38        5.18      0.75 o
   7   9   5      368.54      394.62      5.16 o
   8   9   5       96.33       95.37      3.60 o
   9   9   5        1.19        2.01      1.43 o
  10   9   5        0.60        0.78      1.35 o
  11   9   5        1.72       -0.65      1.68 o
  -4  10   5       50.40       64.92      4.53 o
  -3  10   5        3.18        3.26      1.63 o
  -2  10   5        1.11       -0.73      1.45 o
  -1  10   5       49.89       50.95      3.45 o
   0  10   5        3.25       -0.28      1.07 o
   1  10   5       16.03       16.11      2.19 o
   2  10   5       74.41       79.84      2.56 o
   3  10   5       14.95       11.32      1.23 o
   4  10   5      188.57      213.96      4.61 o
   5  10   5        7.34        7.78      1.65 o
   6  10   5        0.08       -0.33      1.40 o
   7  10   5        2.52        2.62      1.90 o
   8  10   5        2.95        2.72      1.87 o
   9  10   5        0.16       -1.27      1.77 o
  10  10   5        1.34        0.07      2.81 o
  11  10   5        0.04       -0.05      1.96 o
  -3  11   5        0.15        0.73      1.81 o
  -2  11   5        1.18       -0.91      1.63 o
  -1  11   5        0.01       -1.27      1.27 o
   0  11   5        0.55        1.63      1.45 o
   1  11   5        0.11       -1.09      1.27 o
   2  11   5        3.25        0.10      1.10 o
   3  11   5       72.47       68.05      2.91 o
   4  11   5        1.16       -0.48      0.97 o
   5  11   5       41.11       33.18      3.63 o
   6  11   5       18.85       17.13      2.40 o
   7  11   5        0.44       -0.04      1.81 o
   8  11   5       54.53       65.51      3.83 o
   9  11   5        7.88        4.56      4.81 o
  10  11   5        6.96        8.46      2.47 o
  -2  12   5        0.05        0.00      1.81 o
  -1  12   5        1.62        1.09      1.81 o
   0  12   5        3.51        3.99      1.81 o
   1  12   5        0.12       -0.18      1.45 o
   2  12   5        0.98       -0.54      1.27 o
   3  12   5        0.00       -0.91      2.36 o
   4  12   5       14.69       24.48      3.63 o
   5  12   5        3.71       11.61      3.08 o
   6  12   5        0.22        0.00      2.36 o
   7  12   5        7.13        4.90      2.72 o
   8  12   5        5.50        8.29      2.38 o
   9  12   5        0.00       -2.42      3.17 o
   1  13   5       14.06       28.11      2.90 o
   4  13   5        8.68       17.95      3.63 o
   5  13   5        1.59       -2.36      2.36 o
   6  13   5        4.72        5.80      2.90 o
   7  13   5        0.03       -0.91      2.54 o
   8  13   5        5.10        3.99      2.90 o
  -4 -11   6        1.01       -1.27      4.17 o
  -8 -10   6        0.79       -1.27      3.45 o
  -7 -10   6        0.02       -3.35      3.35 o
  -6 -10   6        5.24        2.00      3.54 o
  -5 -10   6        0.31       -2.35      2.35 o
  -4 -10   6       10.87       13.48      2.81 o
  -3 -10   6        2.27        3.18      2.27 o
  -2 -10   6        0.22        0.29      1.08 o
  -1 -10   6        0.10        0.86      1.19 o
   0 -10   6        0.01       -1.41      1.41 o
  -9  -9   6        0.06       -1.35      1.99 o
  -8  -9   6       18.52       16.11      3.20 o
  -7  -9   6        0.01       -1.31      1.31 o
  -6  -9   6        2.14        1.65      2.40 o
  -5  -9   6        0.00        2.51      1.68 o
  -4  -9   6        0.28       -1.40      1.40 o
  -3  -9   6        9.14       11.44      1.97 o
  -2  -9   6        0.02        0.21      1.57 o
  -1  -9   6        6.26        5.21      1.08 o
   0  -9   6        1.50        0.17      0.81 o
   1  -9   6        5.82        2.83      1.01 o
   2  -9   6        6.91       10.04      1.18 o
 -10  -8   6       14.27       13.27      2.41 o
  -9  -8   6        2.86        0.23      2.11 o
  -8  -8   6        8.28        7.99      1.63 o
  -7  -8   6        0.61       -0.26      1.35 o
  -6  -8   6        9.94        8.84      1.50 o
  -5  -8   6       33.26       21.81      2.05 o
  -4  -8   6        1.11       -0.80      1.44 o
  -3  -8   6        0.61       -1.26      1.96 o
  -2  -8   6       43.94       53.60      2.64 o
  -1  -8   6       64.38       68.77      2.24 o
   0  -8   6       20.54       23.79      1.51 o
   1  -8   6        0.06        0.09      0.71 o
   2  -8   6       14.26       17.28      1.04 o
   3  -8   6        9.87       11.35      1.12 o
   4  -8   6        8.68        8.93      2.15 o
 -10  -7   6       31.67       36.43      2.91 o
  -9  -7   6        0.40       -0.78      1.22 o
  -8  -7   6       16.31       14.15      1.51 o
  -7  -7   6        7.11       10.97      1.54 o
  -6  -7   6       31.98       26.98      1.90 o
  -5  -7   6        2.64        1.35      1.19 o
  -4  -7   6        5.09        6.31      1.47 o
  -3  -7   6        0.71       -1.21      1.25 o
  -2  -7   6       10.74        9.49      1.49 o
  -1  -7   6       43.69       47.07      2.92 o
   0  -7   6       84.90       70.96      2.53 o
   1  -7   6       30.26       25.27      1.06 o
   2  -7   6        6.09        4.78      0.76 o
   3  -7   6       28.91       31.93      1.67 o
   4  -7   6        3.60        3.65      0.88 o
   5  -7   6        9.36       10.77      1.41 o
 -11  -6   6       17.25       15.78      3.12 o
 -10  -6   6       29.47       29.12      2.06 o
  -9  -6   6        0.07        0.05      1.16 o
  -8  -6   6        0.87       -0.26      1.09 o
  -7  -6   6        5.64        1.77      2.62 o
  -6  -6   6       18.85       21.83      1.75 o
  -5  -6   6      147.18      136.04      3.37 o
  -4  -6   6      133.94      120.12      3.93 o
  -3  -6   6       95.60       80.82      2.84 o
  -2  -6   6       26.48       25.50      2.55 o
  -1  -6   6       56.51       49.34      2.95 o
   0  -6   6        3.11        0.19      0.68 o
   1  -6   6        1.26        2.92      0.63 o
   2  -6   6      161.76      157.97      2.75 o
   3  -6   6        7.62        7.71      0.83 o
   4  -6   6        0.00       -0.68      0.68 o
   5  -6   6        1.36        0.53      0.87 o
   6  -6   6       20.32       27.39      1.86 o
 -11  -5   6        3.25        1.80      2.58 o
 -10  -5   6       25.70       25.68      1.76 o
  -9  -5   6       21.67       18.40      1.52 o
  -8  -5   6       46.13       39.60      1.85 o
  -7  -5   6       74.85       60.90      2.15 o
  -6  -5   6      103.13       99.89      2.89 o
  -5  -5   6      251.37      219.47      4.29 o
  -4  -5   6        0.00        1.60      1.65 o
  -3  -5   6        2.83        2.64      1.11 o
  -2  -5   6       16.67       13.57      2.04 o
  -1  -5   6       77.28       80.13      2.46 o
   0  -5   6       70.63       71.58      2.65 o
   1  -5   6       37.07       33.47      1.23 o
   2  -5   6       53.92       44.30      1.30 o
   3  -5   6        0.06       -0.27      0.57 o
   4  -5   6       43.59       39.51      1.54 o
   5  -5   6       22.14       22.34      1.41 o
   6  -5   6       80.18       82.66      2.45 o
   7  -5   6        0.00       -1.25      1.25 o
 -11  -4   6        0.03        1.10      2.55 o
 -10  -4   6       60.04       62.73      3.43 o
  -9  -4   6        1.86        0.72      1.09 o
  -8  -4   6        0.51       -0.81      1.03 o
  -7  -4   6       60.19       56.74      2.11 o
  -6  -4   6        8.95        5.68      1.24 o
  -5  -4   6      322.41      296.24      7.86 o
  -4  -4   6       45.12       41.79      1.63 o
  -3  -4   6        7.80        4.88      1.21 o
  -2  -4   6       93.41       90.14      2.77 o
  -1  -4   6      309.79      306.32      6.54 o
   0  -4   6      141.15      115.76      3.31 o
   1  -4   6        0.14       -0.02      0.62 o
   2  -4   6      110.48      114.92      2.08 o
   3  -4   6       37.79       34.84      1.20 o
   4  -4   6       59.00       50.51      1.63 o
   5  -4   6        0.12       -0.14      0.68 o
   6  -4   6        2.38        4.28      0.90 o
   7  -4   6        0.45       -1.04      1.20 o
   8  -4   6        7.69        9.40      1.67 o
 -11  -3   6        0.09       -1.19      2.38 o
 -10  -3   6       37.71       40.05      2.96 o
  -9  -3   6        0.04       -1.10      1.10 o
  -8  -3   6       17.48       17.61      1.40 o
  -7  -3   6       80.05       73.02      2.19 o
  -6  -3   6        8.04        9.02      1.15 o
  -5  -3   6       21.88       23.07      1.79 o
  -4  -3   6        0.17       -0.60      0.69 o
  -3  -3   6        5.04        3.65      0.55 o
  -2  -3   6       14.50        8.75      0.78 o
  -1  -3   6        0.64        0.80      0.66 o
   0  -3   6      365.47      362.30      7.51 o
   1  -3   6      201.04      206.93      3.33 o
   2  -3   6       25.96       22.30      0.85 o
   3  -3   6       52.94       46.63      1.29 o
   4  -3   6        5.26        2.07      0.59 o
   5  -3   6       44.62       48.35      1.64 o
   6  -3   6       15.50       16.42      0.95 o
   7  -3   6        7.77        7.48      1.22 o
   8  -3   6       17.86       19.86      1.75 o
 -11  -2   6        4.22        7.31      2.55 o
 -10  -2   6        0.66        2.45      1.33 o
  -9  -2   6       27.61       26.53      1.75 o
  -8  -2   6      231.52      216.38      4.17 o
  -7  -2   6       16.92       14.25      1.22 o
  -6  -2   6      477.26      463.98      6.35 o
  -5  -2   6      218.01      206.95      4.88 o
  -4  -2   6       10.03        9.57      0.93 o
  -3  -2   6        1.06        2.66      0.36 o
  -2  -2   6      590.41      642.26     10.08 o
  -1  -2   6        3.85        3.45      0.65 o
   0  -2   6      108.00      112.40      2.96 o
   1  -2   6       46.84       53.98      1.29 o
   2  -2   6       62.76       68.53      1.38 o
   3  -2   6        6.87        9.11      0.94 o
   4  -2   6      296.84      283.40      3.89 o
   5  -2   6        1.84        2.02      0.54 o
   6  -2   6       20.73       18.53      0.93 o
   7  -2   6       11.64       12.86      0.89 o
   8  -2   6        9.87       11.08      0.96 o
   9  -2   6        0.00       -0.79      0.79 o
 -11  -1   6        0.01       -1.85      4.71 o
 -10  -1   6       12.50       10.88      2.22 o
  -9  -1   6       67.41       68.47      2.53 o
  -8  -1   6       26.17       22.78      1.63 o
  -7  -1   6      262.46      266.27      3.70 o
  -6  -1   6      210.79      207.85      3.02 o
  -5  -1   6        0.29        0.32      0.55 o
  -4  -1   6        4.83        1.86      0.50 o
  -3  -1   6      177.00      178.69      3.43 o
  -2  -1   6      339.64      355.01      5.94 o
  -1  -1   6      105.16      109.97      3.22 o
   0  -1   6       29.46       34.76      1.48 o
   1  -1   6      523.61      524.08      6.21 o
   2  -1   6      325.38      341.03      3.94 o
   3  -1   6       28.36       31.56      0.84 o
   4  -1   6       96.35       93.60      1.74 o
   5  -1   6        7.68        9.27      0.75 o
   6  -1   6       72.06       69.40      1.69 o
   7  -1   6        0.48        0.42      0.57 o
   8  -1   6       24.03       26.27      1.25 o
   9  -1   6        7.28        7.20      0.94 o
  10  -1   6        7.48        7.27      3.04 o
 -11   0   6        2.93        3.81      2.54 o
 -10   0   6        1.31       -0.62      2.11 o
  -9   0   6       40.10       40.11      2.01 o
  -8   0   6        2.69        2.12      0.83 o
  -7   0   6      166.22      154.87      3.07 o
  -6   0   6      188.75      181.02      2.70 o
  -5   0   6       92.05       88.75      1.67 o
  -4   0   6       11.00       18.43      0.89 o
  -3   0   6      264.66      308.69      4.60 o
  -2   0   6     1040.15     1093.99     30.34 o
  -1   0   6      237.00      246.56      5.09 o
   0   0   6        2.49        1.07      0.84 o
   1   0   6      297.94      344.32      3.85 o
   2   0   6       38.19       32.28      0.99 o
   3   0   6      129.86      134.48      2.04 o
   4   0   6      601.25      631.71      7.59 o
   5   0   6       11.33        9.14      0.64 o
   6   0   6      146.05      143.79      2.51 o
   7   0   6        7.04        8.22      0.81 o
   8   0   6        8.05        8.88      0.84 o
   9   0   6        0.00       -0.67      0.67 o
  10   0   6        0.16       -0.97      0.97 o
 -11   1   6        0.41       -0.54      2.18 o
 -10   1   6        2.34       -0.17      1.28 o
  -9   1   6        8.21        7.76      1.07 o
  -8   1   6        6.45        6.05      1.02 o
  -7   1   6        0.26        0.83      0.79 o
  -6   1   6       25.94       22.95      1.16 o
  -5   1   6       13.97       11.33      0.68 o
  -4   1   6       53.83       45.81      1.00 o
  -3   1   6       56.62       54.69      1.42 o
  -2   1   6        0.23        0.25      0.67 o
  -1   1   6      219.48      235.69      4.00 o
   0   1   6      597.63      628.58      9.36 o
   1   1   6      649.10      701.04      7.38 o
   2   1   6        1.12        3.79      0.31 o
   3   1   6     3656.50     3759.47     41.36 o
   4   1   6       68.55       85.34      1.57 o
   5   1   6      350.36      364.49      4.78 o
   6   1   6      160.88      167.72      2.77 o
   7   1   6      107.58      109.16      2.41 o
   8   1   6        1.96        0.03      1.21 o
   9   1   6        0.00        0.03      0.70 o
  10   1   6        0.12        0.24      0.79 o
  11   1   6        1.33       -0.47      0.99 o
 -10   2   6        4.69        7.03      1.23 o
  -9   2   6        6.51        7.26      1.11 o
  -8   2   6        1.85        0.55      0.87 o
  -7   2   6        2.74        3.28      0.98 o
  -6   2   6       78.65       75.10      2.21 o
  -5   2   6       15.03       15.02      1.08 o
  -4   2   6       17.00       19.48      0.78 o
  -3   2   6       22.55       12.50      0.47 o
  -2   2   6      309.92      315.74      4.57 o
  -1   2   6       15.21       16.34      0.54 o
   0   2   6      106.96      113.53      1.80 o
   1   2   6     1153.34     1242.36     14.01 o
   2   2   6      791.32      792.00      8.22 o
   3   2   6      336.67      286.44      3.64 o
   4   2   6      199.92      213.90      2.96 o
   5   2   6       63.00       63.01      1.40 o
   6   2   6      105.98      110.28      2.25 o
   7   2   6        3.75        2.80      0.79 o
   8   2   6       10.99       13.28      1.33 o
   9   2   6       47.61       53.05      1.71 o
  10   2   6       12.85       12.64      1.10 o
  11   2   6        1.66        4.09      1.02 o
 -10   3   6        8.71        9.79      1.73 o
  -9   3   6       14.67       17.38      1.34 o
  -8   3   6       50.08       38.90      1.69 o
  -7   3   6       13.73       11.01      1.17 o
  -6   3   6        4.47        6.09      1.05 o
  -5   3   6        0.11       -0.56      0.56 o
  -4   3   6       16.13       16.10      0.75 o
  -3   3   6       65.72       69.07      1.15 o
  -2   3   6     1251.57     1352.66     15.12 o
  -1   3   6      249.97      241.81      2.77 o
   0   3   6        3.46        9.74      0.47 o
   1   3   6     3403.21     3438.80     42.27 o
   2   3   6        1.13        1.26      0.31 o
   3   3   6      188.55      221.25      2.38 o
   4   3   6       38.95       38.05      1.14 o
   5   3   6       94.97      111.48      1.94 o
   6   3   6       22.19       24.65      0.97 o
   7   3   6        1.30        0.53      0.58 o
   8   3   6        0.47       -0.27      0.59 o
   9   3   6       15.61       13.45      1.02 o
  10   3   6        1.78        0.01      0.94 o
  11   3   6        0.47       -1.18      1.18 o
  -9   4   6        2.03        0.89      1.01 o
  -8   4   6        0.81        0.39      0.96 o
  -7   4   6        0.14       -0.77      0.77 o
  -6   4   6        2.18        3.50      0.83 o
  -5   4   6       62.51       62.67      1.73 o
  -4   4   6        0.72        0.88      0.56 o
  -3   4   6       82.50       78.59      1.40 o
  -2   4   6      536.88      577.80      6.97 o
  -1   4   6       62.56       65.03      0.98 o
   0   4   6      737.25      761.10      8.53 o
   1   4   6      470.84      467.12      8.87 o
   2   4   6      885.04      858.39      9.53 o
   3   4   6       40.83       54.10      1.15 o
   4   4   6      121.87      103.87      1.56 o
   5   4   6       31.13       27.01      1.05 o
   6   4   6       12.97       14.79      0.78 o
   7   4   6        0.21        0.10      0.53 o
   8   4   6        7.59        7.02      0.79 o
   9   4   6       59.03       59.11      1.68 o
  10   4   6       28.91       36.40      1.53 o
  11   4   6       22.80       29.29      1.94 o
  -9   5   6        9.99       11.97      1.86 o
  -8   5   6        6.03        5.68      1.06 o
  -7   5   6       11.82       12.90      1.20 o
  -6   5   6        7.00       10.92      1.68 o
  -5   5   6      152.39      160.66      5.63 o
  -4   5   6       10.73       12.70      0.88 o
  -3   5   6       27.11       27.66      0.99 o
  -2   5   6      553.50      534.73      5.78 o
  -1   5   6       55.09       41.14      0.93 o
   0   5   6        0.44        0.04      0.39 o
   1   5   6      191.95      198.50      2.60 o
   2   5   6      702.89      803.45      8.45 o
   3   5   6      101.41      103.88      1.79 o
   4   5   6       31.80       29.84      0.74 o
   5   5   6      123.29      134.73      2.03 o
   6   5   6      165.80      183.06      2.84 o
   7   5   6       10.10       13.28      0.80 o
   8   5   6      119.93      119.37      2.56 o
   9   5   6      112.11      116.15      3.19 o
  10   5   6        3.40        0.67      1.03 o
  11   5   6        4.96        2.82      1.39 o
  12   5   6        0.00        1.45      1.63 o
  -8   6   6        0.86        1.89      1.30 o
  -7   6   6        0.02       -0.57      1.02 o
  -6   6   6        2.59        2.67      0.82 o
  -5   6   6       97.80       95.83      2.48 o
  -4   6   6       41.21       34.42      1.47 o
  -3   6   6       99.53       98.82      2.06 o
  -2   6   6        1.74        1.07      0.53 o
  -1   6   6        0.97        2.07      0.48 o
   0   6   6        0.83        3.50      0.50 o
   1   6   6      291.03      262.07      3.38 o
   2   6   6       53.89       62.82      1.06 o
   3   6   6      234.00      234.38      3.31 o
   4   6   6      319.33      310.70      5.42 o
   5   6   6      630.70      643.24      7.30 o
   6   6   6        2.46        0.66      0.57 o
   7   6   6       52.05       40.20      1.55 o
   8   6   6       59.65       56.86      2.13 o
   9   6   6        0.22       -0.84      0.84 o
  10   6   6        2.07        1.49      0.96 o
  11   6   6        2.64        3.34      1.25 o
  12   6   6        4.99        5.50      5.80 o
  -7   7   6        3.17        2.25      0.91 o
  -6   7   6        0.00       -0.62      0.76 o
  -5   7   6       47.87       49.50      2.35 o
  -4   7   6        0.11        0.39      0.66 o
  -3   7   6      138.01      133.82      2.90 o
  -2   7   6        4.76        3.01      0.81 o
  -1   7   6      235.55      241.54      3.67 o
   0   7   6        0.38       -0.30      0.40 o
   1   7   6       55.18       52.19      1.70 o
   2   7   6       21.99       20.07      1.01 o
   3   7   6        2.04        3.42      0.58 o
   4   7   6        6.86        5.92      0.70 o
   5   7   6      688.35      663.01      8.87 o
   6   7   6       25.16       29.11      1.61 o
   7   7   6       49.09       45.28      1.90 o
   8   7   6       35.17       37.88      1.94 o
   9   7   6       11.77       11.69      1.29 o
  10   7   6        0.09       -0.20      1.02 o
  11   7   6        0.38        0.81      1.40 o
  12   7   6        8.91        7.62      2.18 o
  -6   8   6       11.66        9.43      1.17 o
  -5   8   6        0.00       -0.70      0.70 o
  -4   8   6       17.67       23.30      1.29 o
  -3   8   6       54.23       49.79      1.63 o
  -2   8   6        4.61        4.09      1.52 o
  -1   8   6      251.32      260.50      4.77 o
   0   8   6       70.84       72.58      2.21 o
   1   8   6        0.85        2.28      0.81 o
   2   8   6       27.32       23.78      1.33 o
   3   8   6       10.61        9.55      0.88 o
   4   8   6      534.95      548.76      7.03 o
   5   8   6        1.27        1.38      0.66 o
   6   8   6        3.91        3.73      0.70 o
   7   8   6       94.73       96.22      2.04 o
   8   8   6       40.58       40.67      1.70 o
   9   8   6       47.24       48.98      2.07 o
  10   8   6        0.56        2.04      1.47 o
  11   8   6        2.73        3.16      2.08 o
  -6   9   6        0.48       -1.49      2.36 o
  -5   9   6       13.93       13.74      1.57 o
  -4   9   6        0.10        0.60      1.18 o
  -3   9   6       18.03       18.91      1.90 o
  -2   9   6        8.00        8.34      1.81 o
  -1   9   6       21.94       21.12      1.74 o
   0   9   6      160.99      158.41      4.59 o
   1   9   6      174.36      171.57      3.78 o
   2   9   6        4.40        2.75      0.82 o
   3   9   6        4.39        2.27      0.87 o
   4   9   6       97.01       96.66      2.61 o
   5   9   6      165.20      161.36      3.33 o
   6   9   6        1.99        0.93      0.69 o
   7   9   6      160.51      178.80      2.98 o
   8   9   6      209.71      216.19      5.38 o
   9   9   6        2.01        1.91      1.43 o
  10   9   6       15.25       12.62      1.93 o
  11   9   6       13.96       15.24      2.10 o
  -4  10   6        4.02        9.25      2.36 o
  -3  10   6        3.25        1.09      1.81 o
  -2  10   6        2.62        2.54      1.63 o
  -1  10   6        0.86       -0.54      1.27 o
   0  10   6       75.10       75.13      4.71 o
   1  10   6      155.83      156.90      4.59 o
   2  10   6       61.24       48.79      2.73 o
   3  10   6      103.64       92.13      2.74 o
   4  10   6        4.06        3.12      1.67 o
   5  10   6        0.10       -0.79      0.79 o
   6  10   6       40.66       46.44      1.61 o
   7  10   6       48.63       50.08      3.31 o
   8  10   6       33.23       38.11      3.02 o
   9  10   6       13.51        9.14      2.24 o
  10  10   6        1.60        2.23      1.96 o
  11  10   6       13.96       15.45      3.63 o
  -3  11   6        7.80        7.43      2.18 o
  -2  11   6        0.00       -1.45      1.45 o
  -1  11   6        3.72        4.71      1.81 o
   0  11   6        0.63       -0.73      1.45 o
   1  11   6        5.07        8.70      1.81 o
   2  11   6       32.01       21.94      2.18 o
   3  11   6       37.86       36.86      2.18 o
   4  11   6       20.79       17.90      1.61 o
   5  11   6        1.48        1.09      1.54 o
   6  11   6       16.15       15.78      2.72 o
   7  11   6        5.37        5.76      1.95 o
   8  11   6        3.60        4.27      2.03 o
   9  11   6        0.42       -1.77      1.77 o
  10  11   6        5.59        3.76      2.72 o
  -2  12   6        4.53        7.43      2.36 o
  -1  12   6        1.33       -1.45      1.45 o
   0  12   6       23.74       30.46      3.08 o
   1  12   6        0.11        1.09      1.45 o
   2  12   6        0.42        1.81      1.45 o
   3  12   6        2.67        1.34      1.45 o
   4  12   6        0.38       -0.73      1.99 o
   5  12   6        1.98        1.81      2.18 o
   6  12   6        2.61        5.98      2.54 o
   7  12   6        0.94       -1.45      1.99 o
   8  12   6        1.60        0.91      2.36 o
   9  12   6        0.01       -1.06      3.99 o
   0  13   6        6.06        9.61      2.36 o
   1  13   6        3.69        7.07      1.99 o
   2  13   6        0.38       -1.27      1.27 o
   4  13   6        6.03        2.18      2.54 o
   5  13   6        3.38       -1.27      2.36 o
   6  13   6        4.53        7.62      2.90 o
   7  13   6        8.85        9.79      3.08 o
   8  13   6        1.62        0.36      2.36 o
  -6 -10   7        3.50        2.44      2.68 o
  -5 -10   7       12.71       10.08      4.90 o
  -4 -10   7        1.71        2.81      2.40 o
  -3 -10   7        3.34        3.60      2.61 o
  -2 -10   7        0.61        1.20      3.26 o
  -1 -10   7        4.51        4.90      4.35 o
  -8  -9   7        0.35       -1.28      2.99 o
  -7  -9   7        0.19       -2.22      2.22 o
  -6  -9   7        7.13        5.07      1.97 o
  -5  -9   7        5.03        2.97      1.76 o
  -4  -9   7        2.75        2.81      1.73 o
  -3  -9   7        2.60        5.81      1.81 o
  -2  -9   7        0.86        2.35      1.68 o
  -1  -9   7        1.06        1.46      1.01 o
   0  -9   7        0.01        0.16      0.88 o
   1  -9   7        3.03        2.76      1.44 o
  -9  -8   7        7.08        3.94      2.32 o
  -8  -8   7        5.78        8.78      1.98 o
  -7  -8   7        3.58        4.52      1.57 o
  -6  -8   7       35.16       33.20      2.40 o
  -5  -8   7        0.68        1.98      1.65 o
  -4  -8   7       19.77       21.42      3.47 o
  -3  -8   7        0.71        0.50      2.64 o
  -2  -8   7       35.10       37.27      2.67 o
  -1  -8   7        0.15       -0.75      0.75 o
   0  -8   7       94.30       98.53      2.81 o
   1  -8   7       29.96       37.57      1.60 o
   2  -8   7        0.02        0.47      0.73 o
   3  -8   7        2.16        0.93      1.99 o
 -10  -7   7       13.88       13.74      2.42 o
  -9  -7   7       37.60       37.48      2.91 o
  -8  -7   7        0.02       -0.57      1.19 o
  -7  -7   7       13.83       17.61      1.78 o
  -6  -7   7       49.34       52.66      2.37 o
  -5  -7   7        7.70        5.93      1.60 o
  -4  -7   7       92.42       96.97      4.84 o
  -3  -7   7       17.62       14.30      1.71 o
  -2  -7   7       42.41       44.33      2.32 o
  -1  -7   7       42.98       45.18      3.14 o
   0  -7   7       52.00       58.53      2.39 o
   1  -7   7       20.00       16.78      1.27 o
   2  -7   7        0.05       -0.38      0.62 o
   3  -7   7       20.19       17.68      1.12 o
   4  -7   7       14.62       17.35      1.52 o
 -10  -6   7       34.70       37.37      2.86 o
  -9  -6   7       16.47       18.90      2.05 o
  -8  -6   7        8.62        7.86      1.86 o
  -7  -6   7       12.47       16.48      1.64 o
  -6  -6   7        2.23        2.42      1.21 o
  -5  -6   7      226.69      219.15      4.46 o
  -4  -6   7        5.41        6.55      1.45 o
  -3  -6   7       71.14       72.75      2.75 o
  -2  -6   7       36.51       29.83      2.63 o
  -1  -6   7        2.28        2.04      1.65 o
   0  -6   7        2.03        4.98      0.99 o
   1  -6   7       34.06       36.43      1.26 o
   2  -6   7       20.95       17.20      1.01 o
   3  -6   7        4.07        1.25      0.70 o
   4  -6   7        0.39       -0.28      0.89 o
   5  -6   7       17.15       16.87      1.47 o
 -11  -5   7        1.95        2.20      2.66 o
 -10  -5   7        3.51        2.22      2.44 o
  -9  -5   7        2.08        0.35      1.14 o
  -8  -5   7        0.00       -0.69      1.12 o
  -7  -5   7       38.40       32.11      1.69 o
  -6  -5   7       29.19       32.00      1.79 o
  -5  -5   7      116.85      108.92      2.86 o
  -4  -5   7      138.26      155.73      3.37 o
  -3  -5   7       11.31       14.24      2.11 o
  -2  -5   7       81.55       67.56      3.52 o
  -1  -5   7      114.80      124.94      3.69 o
   0  -5   7        5.47        6.65      0.92 o
   1  -5   7        0.01       -0.46      0.46 o
   2  -5   7        0.88       -0.66      0.66 o
   3  -5   7        1.31        1.47      0.63 o
   4  -5   7       46.19       52.67      1.84 o
   5  -5   7        1.77        1.21      0.84 o
   6  -5   7        5.12        9.24      1.36 o
 -11  -4   7       14.37       19.04      3.22 o
 -10  -4   7        0.04        0.53      1.42 o
  -9  -4   7        5.31        7.31      1.26 o
  -8  -4   7       12.20       12.99      1.42 o
  -7  -4   7        5.23        2.91      1.11 o
  -6  -4   7       13.72       12.00      1.35 o
  -5  -4   7        4.73        5.34      1.28 o
  -4  -4   7      180.76      187.67      3.54 o
  -3  -4   7       25.46       14.67      2.11 o
  -2  -4   7      151.76      154.38      3.39 o
  -1  -4   7      396.35      384.23      8.10 o
   0  -4   7      133.21      124.85      3.61 o
   1  -4   7       11.30        7.23      0.70 o
   2  -4   7      195.42      190.19      2.99 o
   3  -4   7        8.32       11.83      0.79 o
   4  -4   7       44.35       42.70      1.56 o
   5  -4   7       33.98       34.16      1.52 o
   6  -4   7      112.08      110.31      2.78 o
   7  -4   7       38.98       43.79      2.21 o
 -11  -3   7        0.04       -1.41      2.38 o
 -10  -3   7        0.02        1.32      1.40 o
  -9  -3   7        3.02        5.02      1.68 o
  -8  -3   7       17.15       17.99      1.69 o
  -7  -3   7       24.50       20.66      1.40 o
  -6  -3   7      111.16      110.60      2.56 o
  -5  -3   7        6.94        8.41      1.05 o
  -4  -3   7      115.58      122.14      3.83 o
  -3  -3   7      222.44      226.56      3.85 o
  -2  -3   7      111.91      126.86      3.72 o
  -1  -3   7      214.00      202.14      4.75 o
   0  -3   7        8.06        4.85      1.07 o
   1  -3   7        0.08       -0.38      0.49 o
   2  -3   7       43.32       42.58      1.22 o
   3  -3   7       39.09       30.57      1.10 o
   4  -3   7       38.16       39.33      1.41 o
   5  -3   7        0.49       -0.33      0.81 o
   6  -3   7       23.97       26.49      1.44 o
   7  -3   7        5.42        5.23      1.08 o
   8  -3   7        3.60        3.53      1.27 o
 -11  -2   7        6.35        5.20      2.53 o
 -10  -2   7        0.18        0.88      1.31 o
  -9  -2   7       22.70       26.56      2.04 o
  -8  -2   7        2.92        3.63      1.29 o
  -7  -2   7       27.37       28.49      1.44 o
  -6  -2   7       12.98        9.35      1.15 o
  -5  -2   7       20.88       17.71      1.09 o
  -4  -2   7       79.74       72.01      1.78 o
  -3  -2   7      153.42      171.88      2.59 o
  -2  -2   7      481.20      487.93      9.62 o
  -1  -2   7      545.69      547.84     10.69 o
   0  -2   7       39.28       35.72      1.78 o
   1  -2   7      179.35      186.32      3.01 o
   2  -2   7       52.26       47.81      1.19 o
   3  -2   7       72.02       66.07      1.50 o
   4  -2   7        5.26        5.67      0.93 o
   5  -2   7       20.80       22.42      1.09 o
   6  -2   7        6.04        5.65      0.94 o
   7  -2   7        0.11       -0.13      0.61 o
   8  -2   7        0.13       -0.69      0.69 o
   9  -2   7        3.74        3.40      0.96 o
 -11  -1   7        3.46        1.60      2.21 o
 -10  -1   7        0.51        1.47      1.28 o
  -9  -1   7        1.19        1.78      1.21 o
  -8  -1   7        2.34        1.42      1.15 o
  -7  -1   7        0.34       -0.62      1.03 o
  -6  -1   7       71.05       69.93      2.74 o
  -5  -1   7        9.80       10.85      0.69 o
  -4  -1   7      135.11      138.27      2.67 o
  -3  -1   7      316.58      333.96      5.05 o
  -2  -1   7       54.55       63.32      1.44 o
  -1  -1   7      392.25      426.11      7.00 o
   0  -1   7      327.58      326.85      6.82 o
   1  -1   7       12.46       13.86      0.64 o
   2  -1   7       10.48       13.14      0.62 o
   3  -1   7        7.00        6.81      0.46 o
   4  -1   7       44.74       37.59      1.09 o
   5  -1   7        0.14        0.11      0.50 o
   6  -1   7       15.67       17.17      0.92 o
   7  -1   7        1.13        1.65      0.63 o
   8  -1   7        0.01       -0.23      0.64 o
   9  -1   7        0.68       -0.10      1.23 o
 -11   0   7        3.71        3.26      2.90 o
 -10   0   7       15.42       16.81      1.82 o
  -9   0   7        4.11        3.22      1.23 o
  -8   0   7        0.01        0.55      1.11 o
  -7   0   7       92.01       75.28      1.99 o
  -6   0   7       20.16       15.76      0.98 o
  -5   0   7       26.67       24.17      0.97 o
  -4   0   7       15.82       14.04      1.15 o
  -3   0   7      215.95      240.52      3.83 o
  -2   0   7      344.59      355.02     16.75 o
  -1   0   7      411.71      428.58      8.42 o
   0   0   7      302.06      310.67      5.14 o
   1   0   7        6.50       11.12      0.50 o
   2   0   7      116.76      120.13      1.70 o
   3   0   7        2.15        2.76      0.59 o
   4   0   7      221.36      222.97      3.17 o
   5   0   7      454.86      452.44      5.82 o
   6   0   7      331.65      346.37      4.82 o
   7   0   7       49.06       45.33      1.45 o
   8   0   7        1.33        1.83      0.70 o
   9   0   7        0.00       -0.65      0.65 o
  10   0   7        0.44       -0.42      1.41 o
 -10   1   7        5.29        6.64      2.13 o
  -9   1   7        4.52        4.95      1.32 o
  -8   1   7       17.93       17.94      1.32 o
  -7   1   7       60.20       54.21      1.74 o
  -6   1   7      222.64      199.37      3.93 o
  -5   1   7      136.02      136.01      2.42 o
  -4   1   7        1.82        1.40      0.52 o
  -3   1   7       47.32       79.46      1.77 o
  -2   1   7       20.84       23.92      1.16 o
  -1   1   7      282.21      322.38     15.32 o
   0   1   7      891.61      853.66     12.63 o
   1   1   7      146.03      129.73      1.75 o
   2   1   7       41.15       44.44      0.81 o
   3   1   7     1783.51     1780.98     19.93 o
   4   1   7     1417.81     1390.54     15.81 o
   5   1   7      258.51      265.61      3.75 o
   6   1   7      182.21      179.67      2.89 o
   7   1   7      121.56      125.09      2.41 o
   8   1   7       20.56       22.12      1.27 o
   9   1   7        0.80        0.30      0.70 o
  10   1   7        2.29        0.84      0.85 o
 -10   2   7        4.16        4.35      2.54 o
  -9   2   7        0.03        1.23      0.95 o
  -8   2   7        3.44        1.16      0.86 o
  -7   2   7        0.11        0.39      0.76 o
  -6   2   7       67.51       59.92      2.09 o
  -5   2   7        0.07        0.18      0.58 o
  -4   2   7       26.37       30.44      0.93 o
  -3   2   7      103.45      115.36      2.15 o
  -2   2   7        1.96        1.31      0.42 o
  -1   2   7      217.27      225.60      3.67 o
   0   2   7       51.57       42.36      1.04 o
   1   2   7      679.99      670.48      7.81 o
   2   2   7      436.39      461.73      5.01 o
   3   2   7     3177.62     3182.30     31.99 o
   4   2   7      953.18      925.67      9.65 o
   5   2   7        4.57        3.56      0.54 o
   6   2   7        3.05        3.53      0.56 o
   7   2   7        0.22       -0.49      0.49 o
   8   2   7       16.53       18.69      1.04 o
   9   2   7       14.05       14.35      1.14 o
  10   2   7        4.28        5.57      1.68 o
  11   2   7        0.11       -0.87      0.87 o
 -10   3   7        0.09       -1.26      1.26 o
  -9   3   7        3.80        2.22      1.10 o
  -8   3   7        0.10        0.09      0.80 o
  -7   3   7        1.62        3.39      1.13 o
  -6   3   7       27.01       22.40      1.21 o
  -5   3   7       73.15       72.83      2.54 o
  -4   3   7        8.39        6.03      0.62 o
  -3   3   7        0.00        0.21      0.35 o
  -2   3   7      116.60      102.12      1.93 o
  -1   3   7        0.45        1.70      0.29 o
   0   3   7       29.43       21.63      0.63 o
   1   3   7       62.29       81.64      1.39 o
   2   3   7      985.42     1085.81     13.77 o
   3   3   7      380.73      394.49      4.43 o
   4   3   7        0.11        1.24      0.39 o
   5   3   7       10.68        8.98      0.59 o
   6   3   7        0.64        0.57      0.71 o
   7   3   7        4.94        4.09      0.70 o
   8   3   7       34.83       36.47      1.36 o
   9   3   7        7.90        6.79      0.88 o
  10   3   7       33.01       32.98      1.74 o
  11   3   7       46.47       53.37      2.11 o
  -9   4   7        2.42        1.11      1.34 o
  -8   4   7        0.05        0.54      1.28 o
  -7   4   7       33.78       32.61      1.62 o
  -6   4   7       12.97       11.78      1.06 o
  -5   4   7       91.93       90.21      2.13 o
  -4   4   7       46.27       45.19      1.30 o
  -3   4   7       38.20       47.01      1.19 o
  -2   4   7      251.20      261.32      3.35 o
  -1   4   7      536.99      549.86      7.13 o
   0   4   7      102.55       71.06      1.00 o
   1   4   7      410.29      426.84      5.04 o
   2   4   7       78.81       65.09      1.30 o
   3   4   7       94.84       92.35      1.22 o
   4   4   7      211.22      215.40      2.74 o
   5   4   7      139.85      140.67      2.28 o
   6   4   7       41.79       42.16      1.31 o
   7   4   7       45.73       47.79      1.41 o
   8   4   7        1.91        1.62      1.23 o
   9   4   7       18.95       17.77      1.09 o
  10   4   7        7.21        5.46      1.50 o
  11   4   7       41.96       52.90      2.60 o
  -9   5   7        0.46        0.50      1.21 o
  -8   5   7        1.40        2.95      1.59 o
  -7   5   7       10.77       10.16      1.14 o
  -6   5   7       86.34       86.14      2.86 o
  -5   5   7        2.06        2.18      0.82 o
  -4   5   7       35.01       35.30      1.42 o
  -3   5   7      482.06      469.93      7.45 o
  -2   5   7       92.42       84.98      1.55 o
  -1   5   7      621.18      643.08      7.36 o
   0   5   7      225.91      222.48      2.78 o
   1   5   7      163.59      161.59      1.95 o
   2   5   7      178.28      191.92      2.28 o
   3   5   7      562.80      577.35      9.45 o
   4   5   7       33.40       35.14      0.84 o
   5   5   7       49.72       41.22      0.99 o
   6   5   7        7.34        6.93      0.61 o
   7   5   7        5.68        6.30      0.94 o
   8   5   7       72.33       70.59      2.24 o
   9   5   7        2.25        2.05      0.86 o
  10   5   7        4.23        2.66      1.70 o
  11   5   7        0.03       -0.15      1.55 o
  -8   6   7        0.21       -0.94      1.21 o
  -7   6   7        6.79        5.09      0.99 o
  -6   6   7        7.28        9.75      1.07 o
  -5   6   7        7.37        7.70      1.17 o
  -4   6   7       60.60       52.68      1.79 o
  -3   6   7       13.51       13.06      0.88 o
  -2   6   7       38.33       44.29      1.36 o
  -1   6   7      175.50      182.71      2.89 o
   0   6   7       61.63       53.31      1.03 o
   1   6   7      158.28      151.95      2.16 o
   2   6   7      580.56      606.88      9.21 o
   3   6   7        1.75        3.64      0.55 o
   4   6   7      928.68      958.19     11.37 o
   5   6   7        0.14       -0.49      0.49 o
   6   6   7      276.14      250.10      3.48 o
   7   6   7       24.90       22.19      1.19 o
   8   6   7       14.05       11.77      1.05 o
   9   6   7        0.14       -0.82      0.82 o
  10   6   7        5.91        5.11      1.21 o
  11   6   7        3.89        3.06      1.25 o
  -7   7   7        1.92        2.14      0.93 o
  -6   7   7        1.66        5.43      0.95 o
  -5   7   7       20.99       16.08      2.12 o
  -4   7   7       19.99       20.14      1.79 o
  -3   7   7      284.92      286.56      4.50 o
  -2   7   7      342.23      327.08      4.86 o
  -1   7   7        0.51        0.30      0.49 o
   0   7   7       78.51       80.96      1.70 o
   1   7   7      162.98      166.20      3.33 o
   2   7   7       97.94      103.93      2.46 o
   3   7   7       42.73       41.97      1.21 o
   4   7   7       31.10       38.61      1.30 o
   5   7   7      152.73      141.56      2.35 o
   6   7   7       90.77       89.96      1.92 o
   7   7   7       35.85       37.08      1.71 o
   8   7   7       31.63       29.11      1.55 o
   9   7   7        3.07        0.20      0.92 o
  10   7   7        9.33        8.57      1.96 o
  11   7   7       12.17       20.55      3.48 o
  -6   8   7        2.37        2.39      1.08 o
  -5   8   7        3.43        3.42      0.87 o
  -4   8   7       22.45       24.04      1.23 o
  -3   8   7      101.00      102.84      2.48 o
  -2   8   7        1.67        0.09      0.55 o
  -1   8   7      102.50       89.48      2.32 o
   0   8   7       20.39       28.91      1.87 o
   1   8   7      354.22      374.94      6.51 o
   2   8   7        2.00        2.84      0.78 o
   3   8   7        0.34       -0.55      0.55 o
   4   8   7       14.60       17.05      1.08 o
   5   8   7       35.50       37.68      1.43 o
   6   8   7       22.70       25.80      1.10 o
   7   8   7       23.21       21.89      1.06 o
   8   8   7       49.20       46.32      1.80 o
   9   8   7        2.15        2.03      1.18 o
  10   8   7        1.75       -0.71      1.36 o
  11   8   7        6.95        6.62      1.78 o
  -5   9   7        1.18        3.26      1.99 o
  -4   9   7        1.67        3.45      1.81 o
  -3   9   7        3.42        2.18      1.63 o
  -2   9   7        5.09        1.74      1.21 o
  -1   9   7        2.05       -0.10      1.10 o
   0   9   7      199.22      195.81      5.24 o
   1   9   7        2.53        1.87      0.84 o
   2   9   7        0.01        0.48      1.60 o
   3   9   7       31.02       28.68      1.97 o
   4   9   7       72.58       72.04      2.30 o
   5   9   7       43.48       49.07      1.79 o
   6   9   7        6.82        7.15      0.90 o
   7   9   7       63.92       74.29      2.06 o
   8   9   7        2.38        2.93      1.09 o
   9   9   7        1.97        0.36      1.65 o
  10   9   7        6.74        3.43      1.93 o
  11   9   7        3.78        4.97      1.77 o
  -4  10   7       16.76       30.10      3.26 o
  -3  10   7       39.13       48.05      3.81 o
  -2  10   7        5.70        2.90      1.63 o
  -1  10   7        0.23        1.45      1.45 o
   0  10   7       13.13       16.29      1.81 o
   1  10   7       71.93       66.19      2.96 o
   2  10   7        0.06        0.62      0.85 o
   3  10   7       52.04       46.26      1.98 o
   4  10   7       29.52       32.89      1.71 o
   5  10   7        0.80       -0.21      0.82 o
   6  10   7       45.53       47.01      1.64 o
   7  10   7       59.37       64.30      2.19 o
   8  10   7        0.76        2.27      1.77 o
   9  10   7       41.73       55.83      4.35 o
  10  10   7        2.84        4.07      2.18 o
  11  10   7        0.99        1.89      1.86 o
  -3  11   7        1.14       -0.54      1.63 o
  -2  11   7        0.54       -0.18      1.63 o
  -1  11   7        1.68        0.73      1.63 o
   0  11   7       13.58       18.13      2.18 o
   1  11   7        0.24        1.63      1.45 o
   2  11   7       16.80       17.95      2.18 o
   3  11   7        4.04        5.08      1.21 o
   4  11   7        1.58        4.32      1.17 o
   5  11   7        2.87        4.08      1.17 o
   6  11   7       13.01        9.47      1.34 o
   7  11   7       11.58        7.43      2.36 o
   8  11   7        5.50        3.90      1.87 o
   9  11   7       21.54       17.94      3.17 o
  10  11   7       12.75        9.82      3.17 o
  -2  12   7        5.26        3.08      1.99 o
  -1  12   7        2.84        4.53      1.99 o
   0  12   7        0.84       -1.45      1.45 o
   1  12   7        1.87        2.36      1.63 o
   2  12   7       19.76       19.22      2.36 o
   3  12   7        3.92        4.90      1.45 o
   4  12   7       36.29       44.80      2.43 o
   5  12   7       18.64       22.48      3.08 o
   6  12   7        1.18        0.00      1.99 o
   7  12   7        1.31        2.36      2.18 o
   8  12   7        2.33        4.35      2.36 o
   9  12   7        4.09        4.53      2.54 o
   0  13   7        7.74        9.61      2.36 o
   1  13   7        3.93        4.53      1.99 o
   2  13   7        0.20        1.81      1.63 o
   3  13   7        0.00       -1.27      1.27 o
   5  13   7        4.35        3.63      2.36 o
   6  13   7        4.58        9.07      2.90 o
   7  13   7       10.73       14.51      3.08 o
   8  13   7        2.69        0.91      2.54 o
  -7  -9   8        0.01       -2.67      2.72 o
  -6  -9   8        3.32        0.54      2.69 o
  -5  -9   8        0.00       -0.26      2.37 o
  -4  -9   8        8.77       11.82      5.53 o
  -3  -9   8        1.12       -0.31      2.22 o
  -2  -9   8        0.64       -2.18      2.18 o
  -1  -9   8        6.96        8.76      2.52 o
   0  -9   8        0.01       -0.72      1.28 o
  -9  -8   8        9.43        2.36      3.63 o
  -8  -8   8        1.80        2.76      2.61 o
  -7  -8   8        0.34        1.28      1.78 o
  -6  -8   8       10.57       12.39      2.00 o
  -5  -8   8       26.21       28.18      2.26 o
  -4  -8   8       16.94       18.23      2.03 o
  -3  -8   8        0.61       -0.01      1.52 o
  -2  -8   8        0.56        0.57      1.56 o
  -1  -8   8        0.31        1.78      0.99 o
   0  -8   8        0.01        0.83      0.84 o
   1  -8   8       11.92        9.86      1.60 o
   2  -8   8       11.45       11.50      1.70 o
  -9  -7   8        2.52        4.23      2.10 o
  -8  -7   8       16.41       21.14      1.98 o
  -7  -7   8       22.31       18.62      1.86 o
  -6  -7   8       14.40       17.67      2.85 o
  -5  -7   8       16.54       19.41      3.46 o
  -4  -7   8        0.37        0.31      1.45 o
  -3  -7   8        0.54        2.24      1.49 o
  -2  -7   8        3.61        4.18      1.47 o
  -1  -7   8        0.01        0.40      0.94 o
   0  -7   8       85.77       77.64      2.84 o
   1  -7   8       15.23        9.28      1.13 o
   2  -7   8       21.36       23.17      1.38 o
   3  -7   8       13.10       12.72      1.35 o
   4  -7   8        8.66        9.93      1.38 o
 -10  -6   8        0.25        0.74      2.57 o
  -9  -6   8        5.17        9.79      1.69 o
  -8  -6   8       46.97       49.74      2.25 o
  -7  -6   8       20.94       19.23      1.78 o
  -6  -6   8        4.94        5.31      1.39 o
  -5  -6   8       14.07       11.23      1.45 o
  -4  -6   8       22.35       31.07      2.17 o
  -3  -6   8       76.42       62.18      2.83 o
  -2  -6   8        2.07        1.58      1.73 o
  -1  -6   8        4.01        4.87      1.91 o
   0  -6   8       15.39       12.69      1.40 o
   1  -6   8        5.28        6.23      0.99 o
   2  -6   8       65.20       68.00      1.81 o
   3  -6   8        4.26        2.77      0.81 o
   4  -6   8        0.32        0.24      0.99 o
   5  -6   8        0.72        1.67      1.17 o
 -10  -5   8        0.19        1.10      2.45 o
  -9  -5   8        0.50        2.36      1.27 o
  -8  -5   8       32.06       38.53      1.98 o
  -7  -5   8        0.01       -1.13      1.13 o
  -6  -5   8       80.36       77.30      2.63 o
  -5  -5   8        1.35        0.45      1.12 o
  -4  -5   8       49.66       43.19      2.06 o
  -3  -5   8      429.93      438.36     10.58 o
  -2  -5   8       77.28       81.76      4.03 o
  -1  -5   8       13.23       11.42      2.72 o
   0  -5   8        8.94        9.80      1.15 o
   1  -5   8       25.76       21.37      1.11 o
   2  -5   8        5.39        7.54      0.77 o
   3  -5   8       18.53       17.93      1.04 o
   4  -5   8        6.78        7.83      0.95 o
   5  -5   8       18.24       21.63      1.74 o
   6  -5   8       48.52       51.06      2.39 o
 -10  -4   8       13.63       15.57      3.54 o
  -9  -4   8        7.82        9.89      1.60 o
  -8  -4   8       10.77       11.92      1.37 o
  -7  -4   8        1.05        1.04      1.08 o
  -6  -4   8      139.38      139.02      3.30 o
  -5  -4   8        4.66        2.01      1.02 o
  -4  -4   8       81.17       70.06      4.46 o
  -3  -4   8       23.55       22.67      2.37 o
  -2  -4   8        1.63        1.97      1.60 o
  -1  -4   8       42.18       38.12      3.90 o
   0  -4   8       60.13       55.00      2.63 o
   1  -4   8        3.01        2.42      0.65 o
   2  -4   8        8.54        4.98      0.63 o
   3  -4   8      259.88      255.82      3.91 o
   4  -4   8       15.05       13.84      1.03 o
   5  -4   8        5.70        6.73      0.95 o
   6  -4   8       11.61       14.55      2.03 o
   7  -4   8        0.02        0.94      1.25 o
 -11  -3   8        6.50        1.67      2.61 o
 -10  -3   8        4.86        3.73      1.81 o
  -9  -3   8        0.57        1.00      1.30 o
  -8  -3   8        6.57        3.71      1.13 o
  -7  -3   8       67.24       51.06      2.68 o
  -6  -3   8       40.28       42.91      1.66 o
  -5  -3   8       91.85       88.89      2.31 o
  -4  -3   8       28.41       23.04      1.88 o
  -3  -3   8       76.18       73.05      3.52 o
  -2  -3   8       89.64       97.51      2.91 o
  -1  -3   8        1.58        1.87      0.96 o
   0  -3   8      191.44      179.35      7.53 o
   1  -3   8        4.06        3.16      0.60 o
   2  -3   8        4.63        3.61      0.96 o
   3  -3   8      146.47      139.06      2.48 o
   4  -3   8       39.15       31.04      1.34 o
   5  -3   8       43.07       40.31      1.56 o
   6  -3   8       23.40       22.25      1.32 o
   7  -3   8        1.50       -0.25      0.99 o
   8  -3   8        6.41        6.38      1.97 o
 -11  -2   8        3.50        6.22      2.61 o
 -10  -2   8        2.25        2.56      1.37 o
  -9  -2   8        9.33       11.41      1.54 o
  -8  -2   8        2.62        1.82      1.20 o
  -7  -2   8        0.42        0.08      1.32 o
  -6  -2   8       26.41       26.19      1.37 o
  -5  -2   8        1.25        2.87      1.06 o
  -4  -2   8       36.22       37.84      2.06 o
  -3  -2   8      346.22      346.69      4.64 o
  -2  -2   8       44.77       51.99      2.36 o
  -1  -2   8        1.21        2.12      0.81 o
   0  -2   8        0.75        0.05      0.87 o
   1  -2   8       74.85       81.14      1.82 o
   2  -2   8      121.87      121.39      2.10 o
   3  -2   8        3.36        3.65      0.55 o
   4  -2   8       12.04       12.83      1.32 o
   5  -2   8        8.10        7.33      0.72 o
   6  -2   8        0.14       -0.51      0.53 o
   7  -2   8        5.35        4.63      0.77 o
   8  -2   8        8.33        9.03      1.17 o
 -10  -1   8        5.03        6.67      1.55 o
  -9  -1   8        0.41        0.28      1.19 o
  -8  -1   8        0.03        0.44      1.47 o
  -7  -1   8       16.33       18.33      1.57 o
  -6  -1   8       35.58       28.36      1.46 o
  -5  -1   8        0.01        0.53      0.77 o
  -4  -1   8        9.31       10.51      1.31 o
  -3  -1   8       30.34       42.59      1.46 o
  -2  -1   8      206.84      208.84      5.06 o
  -1  -1   8       15.27       15.13      0.84 o
   0  -1   8       27.28       26.75      1.57 o
   1  -1   8        3.30        3.52      0.53 o
   2  -1   8        0.98        1.05      0.35 o
   3  -1   8       62.28       51.92      1.15 o
   4  -1   8        0.02        2.06      0.87 o
   5  -1   8       44.84       40.77      1.61 o
   6  -1   8        0.60        0.17      0.57 o
   7  -1   8        4.45        2.51      0.74 o
   8  -1   8        1.01        0.87      0.73 o
   9  -1   8        9.35       10.52      1.15 o
 -10   0   8        2.73        2.86      2.00 o
  -9   0   8       18.64       23.60      2.15 o
  -8   0   8        0.01       -1.26      1.44 o
  -7   0   8       57.85       49.69      1.99 o
  -6   0   8      119.52      121.75      2.44 o
  -5   0   8      129.37      116.01      2.19 o
  -4   0   8       18.45       18.38      0.94 o
  -3   0   8      522.47      530.40     10.00 o
  -2   0   8      168.07      172.70      7.16 o
  -1   0   8       19.53       16.03      0.86 o
   0   0   8       87.63       86.50      2.04 o
   1   0   8        2.00        0.26      0.43 o
   2   0   8        8.82        8.49      0.45 o
   3   0   8       16.75       14.39      0.96 o
   4   0   8       76.96       74.65      1.56 o
   5   0   8      222.60      207.46      3.15 o
   6   0   8      137.55      130.29      2.41 o
   7   0   8        4.64        5.66      0.97 o
   8   0   8        6.53        6.92      0.84 o
   9   0   8        0.62        0.15      0.84 o
 -10   1   8        1.57        2.15      3.72 o
  -9   1   8       23.42       31.07      2.92 o
  -8   1   8        0.95        1.42      0.86 o
  -7   1   8        6.87        6.26      0.88 o
  -6   1   8      150.15      147.69      2.71 o
  -5   1   8      115.49      107.70      2.21 o
  -4   1   8       14.35       17.40      0.91 o
  -3   1   8      325.24      316.30      4.34 o
  -2   1   8      178.93      176.88      3.46 o
  -1   1   8      174.39      193.16      4.39 o
   0   1   8      992.27     1006.10     12.85 o
   1   1   8      235.04      269.92      3.21 o
   2   1   8      340.43      370.83      4.25 o
   3   1   8      235.72      249.06      3.36 o
   4   1   8      244.28      231.59      3.30 o
   5   1   8      289.93      284.53      3.98 o
   6   1   8       47.43       46.55      1.38 o
   7   1   8       58.71       54.55      1.76 o
   8   1   8       56.24       54.67      1.69 o
   9   1   8        3.95        2.26      1.28 o
  10   1   8        2.27        1.66      1.41 o
 -10   2   8        0.14       -1.99      1.99 o
  -9   2   8       35.62       42.95      2.28 o
  -8   2   8        2.04        2.51      1.13 o
  -7   2   8       96.90       81.97      2.54 o
  -6   2   8        5.05        5.48      0.88 o
  -5   2   8        0.03       -0.72      0.74 o
  -4   2   8       11.25        9.90      0.69 o
  -3   2   8       17.67       11.23      0.72 o
  -2   2   8        0.72        0.16      0.84 o
  -1   2   8       63.27       70.70      2.11 o
   0   2   8       13.69       12.11      0.63 o
   1   2   8     1353.47     1421.79     14.69 o
   2   2   8      588.67      580.78      6.90 o
   3   2   8        1.98        1.03      0.33 o
   4   2   8        0.17        0.21      0.39 o
   5   2   8       28.93       27.55      0.98 o
   6   2   8       17.09       15.07      0.83 o
   7   2   8        8.13        6.81      0.76 o
   8   2   8       64.91       63.49      1.78 o
   9   2   8       11.05       14.28      1.07 o
  10   2   8       26.01       25.74      1.70 o
  -9   3   8        2.90        2.23      1.08 o
  -8   3   8       32.78       30.86      1.70 o
  -7   3   8       29.06       26.90      1.99 o
  -6   3   8       43.80       41.30      2.51 o
  -5   3   8       64.97       57.78      1.88 o
  -4   3   8        7.13        7.30      0.77 o
  -3   3   8      319.32      317.19      4.82 o
  -2   3   8      115.86      137.00      2.48 o
  -1   3   8        2.38        1.93      0.39 o
   0   3   8      515.02      526.92      6.97 o
   1   3   8       59.65       67.64      1.30 o
   2   3   8       41.59       39.10      0.93 o
   3   3   8        1.50        0.83      0.33 o
   4   3   8      127.03      133.96      2.10 o
   5   3   8       13.79       13.61      0.70 o
   6   3   8        1.49        1.45      0.48 o
   7   3   8       30.17       27.49      1.12 o
   8   3   8        8.49        8.37      0.89 o
   9   3   8       15.00       18.79      1.19 o
  10   3   8       11.33       12.16      1.05 o
  11   3   8       13.91       14.22      1.36 o
  -9   4   8        0.60        0.07      1.34 o
  -8   4   8       40.03       44.26      3.67 o
  -7   4   8        0.00       -0.93      1.23 o
  -6   4   8      175.12      167.48      6.26 o
  -5   4   8      101.66       93.47      2.70 o
  -4   4   8       24.18       23.66      1.13 o
  -3   4   8      279.04      254.85      3.49 o
  -2   4   8       77.47       76.35      1.55 o
  -1   4   8        0.68       -0.13      0.21 o
   0   4   8       16.94       17.89      0.50 o
   1   4   8        0.08        0.66      0.35 o
   2   4   8        0.38        0.65      0.32 o
   3   4   8      110.62      103.77      1.79 o
   4   4   8       53.89       48.29      1.01 o
   5   4   8        5.71        5.40      0.55 o
   6   4   8       22.74       18.31      0.86 o
   7   4   8       41.29       35.77      1.25 o
   8   4   8        1.20       -0.04      0.60 o
   9   4   8       65.19       63.91      1.85 o
  10   4   8        1.64        0.95      1.01 o
  11   4   8        0.60       -0.01      1.19 o
  -8   5   8       46.75       53.89      2.21 o
  -7   5   8        5.46        6.16      1.09 o
  -6   5   8        8.77       10.28      1.12 o
  -5   5   8      148.89      129.73      3.04 o
  -4   5   8       56.07       45.75      1.47 o
  -3   5   8        9.24        6.73      0.75 o
  -2   5   8      271.72      252.15      3.36 o
  -1   5   8      407.08      413.24      4.88 o
   0   5   8        7.52        9.01      0.45 o
   1   5   8        6.25       11.82      0.43 o
   2   5   8       20.18       22.70      0.55 o
   3   5   8      334.50      340.09      5.18 o
   4   5   8       57.85       57.94      1.36 o
   5   5   8      225.47      232.21      3.50 o
   6   5   8       40.23       39.52      1.61 o
   7   5   8       26.20       21.90      1.96 o
   8   5   8        0.26       -0.97      0.97 o
   9   5   8        4.71        4.53      1.04 o
  10   5   8        0.24       -0.88      0.88 o
  11   5   8        0.17        0.75      1.25 o
  -8   6   8        6.45        6.42      1.54 o
  -7   6   8        0.69        1.00      1.05 o
  -6   6   8        8.38       15.23      1.80 o
  -5   6   8        3.76        3.57      0.82 o
  -4   6   8      203.18      199.89      3.46 o
  -3   6   8      414.46      401.03      5.80 o
  -2   6   8        1.23        0.75      0.53 o
  -1   6   8        1.65        1.58      0.52 o
   0   6   8       43.30       44.65      0.97 o
   1   6   8        2.43        1.84      0.38 o
   2   6   8        0.00       -0.03      0.32 o
   3   6   8      273.97      289.42      3.93 o
   4   6   8       20.28       23.96      0.97 o
   5   6   8      114.08      110.12      2.16 o
   6   6   8      139.19      122.96      2.39 o
   7   6   8        3.36        1.13      0.77 o
   8   6   8       21.96       20.55      1.26 o
   9   6   8       34.61       35.81      1.59 o
  10   6   8        7.01        8.97      1.96 o
  11   6   8        8.11        9.59      2.47 o
  -7   7   8        0.71        0.89      1.13 o
  -6   7   8        7.21        6.25      0.97 o
  -5   7   8       41.24       38.16      2.03 o
  -4   7   8        6.60        8.93      0.89 o
  -3   7   8      261.53      237.16      3.88 o
  -2   7   8       43.95       36.13      1.27 o
  -1   7   8      319.28      321.98      5.52 o
   0   7   8       35.51       35.58      1.34 o
   1   7   8        0.14        0.21      0.68 o
   2   7   8        0.17       -0.18      0.54 o
   3   7   8       18.06       17.84      1.10 o
   4   7   8       94.39       93.21      1.95 o
   5   7   8        0.82        1.54      0.58 o
   6   7   8       49.92       47.73      1.44 o
   7   7   8        7.34        6.05      0.92 o
   8   7   8       10.72        9.92      1.07 o
   9   7   8       51.43       52.78      2.13 o
  10   7   8        1.46        2.09      1.14 o
  11   7   8       22.88       24.76      2.03 o
  -6   8   8        2.26        2.91      1.21 o
  -5   8   8        7.46        7.00      1.00 o
  -4   8   8        5.28        4.05      0.79 o
  -3   8   8       10.49       12.39      1.18 o
  -2   8   8        2.25        0.75      0.77 o
  -1   8   8      169.53      165.83      3.44 o
   0   8   8        0.26       -0.76      0.76 o
   1   8   8       28.45       24.44      1.35 o
   2   8   8        1.19       -0.03      1.06 o
   3   8   8        3.62        1.89      0.73 o
   4   8   8       32.64       37.15      1.49 o
   5   8   8       17.33       17.05      1.28 o
   6   8   8       62.33       58.47      1.70 o
   7   8   8        0.18       -0.62      0.62 o
   8   8   8       14.92       18.50      1.27 o
   9   8   8       25.58       27.52      2.24 o
  10   8   8       14.82       16.61      1.86 o
  11   8   8        2.43        2.56      1.54 o
  -5   9   8        1.09        1.63      1.17 o
  -4   9   8       48.89       55.65      2.48 o
  -3   9   8        0.16       -0.20      1.00 o
  -2   9   8        9.63        8.03      1.51 o
  -1   9   8        1.78       -0.30      0.97 o
   0   9   8        0.04        0.31      1.10 o
   1   9   8       46.69       39.54      2.27 o
   2   9   8      169.42      148.27      3.38 o
   3   9   8        4.53        3.21      1.17 o
   4   9   8       38.60       41.85      1.97 o
   5   9   8       46.75       45.82      1.74 o
   6   9   8       37.14       31.67      1.36 o
   7   9   8        2.10        2.29      0.79 o
   8   9   8       21.95       23.86      1.73 o
   9   9   8       45.42       47.36      5.05 o
  10   9   8        1.08        2.67      1.84 o
  11   9   8        0.30       -1.55      1.55 o
  -4  10   8        7.40        9.25      2.36 o
  -3  10   8        6.94        6.17      2.18 o
  -2  10   8        3.79        7.62      1.81 o
  -1  10   8        3.51        0.03      1.27 o
   0  10   8        1.95        1.79      1.24 o
   1  10   8       50.06       52.62      6.71 o
   2  10   8       24.20       18.83      2.36 o
   3  10   8        0.12       -0.33      0.85 o
   4  10   8       33.27       32.70      2.11 o
   5  10   8       46.34       52.16      2.51 o
   6  10   8       26.90       27.28      1.37 o
   7  10   8        0.06        1.59      0.82 o
   8  10   8        9.60       13.26      1.22 o
   9  10   8        0.02       -1.80      1.80 o
  10  10   8        3.02        0.69      2.36 o
  -3  11   8        4.30        2.90      1.99 o
  -2  11   8        7.30       10.15      2.18 o
  -1  11   8       13.77       19.58      2.54 o
   0  11   8        3.97        4.17      1.63 o
   1  11   8        1.29        0.18      1.45 o
   2  11   8        0.68        2.54      1.45 o
   3  11   8       19.26       28.40      1.78 o
   4  11   8        8.51       11.11      1.29 o
   5  11   8        0.28       -0.11      1.99 o
   6  11   8       20.21       18.88      2.27 o
   7  11   8        1.37        0.60      1.04 o
   8  11   8        0.36       -1.63      1.63 o
   9  11   8        0.06        1.40      1.80 o
  10  11   8        0.01       -1.40      1.66 o
  -1  12   8        0.15        0.18      1.63 o
   0  12   8       14.02       13.42      2.36 o
   1  12   8        1.61        1.27      1.45 o
   2  12   8        6.27        6.35      1.81 o
   3  12   8       21.38       25.93      2.54 o
   4  12   8        4.49        4.19      1.13 o
   5  12   8        2.36        3.19      1.27 o
   6  12   8        0.77       -1.81      1.81 o
   7  12   8        1.06        3.81      2.18 o
   8  12   8        0.15       -0.18      1.81 o
   9  12   8        1.78        6.53      2.54 o
   1  13   8        1.36       -0.36      1.63 o
   2  13   8        9.36        8.16      1.99 o
   3  13   8        1.53        2.36      1.63 o
   4  13   8        0.15       -1.27      1.27 o
   5  13   8        1.81        0.18      1.99 o
   6  13   8        5.57        5.26      2.54 o
   7  13   8        1.86        0.00      2.18 o
   8  13   8        0.36        3.45      2.36 o
  -6  -9   9        0.77        1.99      3.81 o
  -5  -9   9        0.44        1.21      2.63 o
  -4  -9   9        0.01       -0.79      2.40 o
  -3  -9   9        1.28       -2.21      2.22 o
  -2  -9   9        8.95        9.30      2.74 o
  -8  -8   9       19.68       26.11      4.90 o
  -7  -8   9        9.73        9.08      4.17 o
  -6  -8   9        0.99        1.77      4.99 o
  -5  -8   9        3.50        5.31      1.87 o
  -4  -8   9        2.82        5.43      1.80 o
  -3  -8   9        7.32        6.31      1.79 o
  -2  -8   9        3.87        3.45      1.72 o
  -1  -8   9        0.40       -1.57      1.70 o
   0  -8   9        0.35        0.33      1.27 o
   1  -8   9       11.02        8.62      1.66 o
  -9  -7   9        0.47       -0.70      2.24 o
  -8  -7   9       17.94       25.68      3.52 o
  -7  -7   9        0.12        0.65      1.69 o
  -6  -7   9        4.54        4.69      1.87 o
  -5  -7   9       31.02       33.36      4.19 o
  -4  -7   9        4.34        6.51      1.65 o
  -3  -7   9        1.43        1.24      1.38 o
  -2  -7   9        7.26        7.21      2.17 o
  -1  -7   9        0.25        0.62      1.03 o
   0  -7   9       15.87       19.19      2.44 o
   1  -7   9        0.70        2.92      1.20 o
   2  -7   9        4.61        5.52      1.81 o
   3  -7   9       13.70       17.30      3.57 o
  -9  -6   9        0.03       -1.87      1.87 o
  -8  -6   9        8.76       10.29      1.68 o
  -7  -6   9        7.32        4.20      1.44 o
  -6  -6   9       13.31       18.90      1.72 o
  -5  -6   9       30.45       26.57      2.09 o
  -4  -6   9       21.00       13.68      1.69 o
  -3  -6   9       95.42       92.23      4.67 o
  -2  -6   9       23.15       20.56      2.81 o
  -1  -6   9        0.01       -0.12      2.09 o
   0  -6   9        8.33       12.61      1.72 o
   1  -6   9        3.92        3.99      0.95 o
   2  -6   9       19.04       21.17      1.53 o
   3  -6   9       31.41       29.58      1.63 o
   4  -6   9        0.39       -0.26      0.96 o
 -10  -5   9        0.23        2.40      2.74 o
  -9  -5   9        0.02        0.42      1.44 o
  -8  -5   9        3.44        2.30      1.24 o
  -7  -5   9      112.13       98.90      3.10 o
  -6  -5   9        4.69        2.23      1.25 o
  -5  -5   9        0.29        0.35      1.08 o
  -4  -5   9      109.83      100.78      3.04 o
  -3  -5   9       58.77       52.58     11.97 o
  -2  -5   9       24.07       17.55      2.90 o
  -1  -5   9        6.90        6.17      2.54 o
   0  -5   9        1.10        1.01      0.96 o
   1  -5   9        3.76        1.91      0.73 o
   2  -5   9        0.25       -0.39      0.58 o
   3  -5   9       30.38       31.67      1.32 o
   4  -5   9        9.57        6.59      1.01 o
   5  -5   9        0.01       -0.27      0.97 o
 -10  -4   9        8.39        5.52      2.61 o
  -9  -4   9        1.12       -0.27      1.31 o
  -8  -4   9        8.11        6.61      1.30 o
  -7  -4   9       83.20       84.65      2.52 o
  -6  -4   9        4.54        5.60      1.23 o
  -5  -4   9       14.28       14.75      1.46 o
  -4  -4   9      145.08      139.64      7.07 o
  -3  -4   9       64.16       54.15      3.33 o
  -2  -4   9      190.37      179.81      5.77 o
  -1  -4   9      127.30      114.42      6.17 o
   0  -4   9       11.58       12.74      1.11 o
   1  -4   9        0.00        1.07      0.60 o
   2  -4   9        4.09        4.27      0.68 o
   3  -4   9        0.09       -0.20      0.56 o
   4  -4   9        1.13        1.50      0.80 o
   5  -4   9       49.72       48.15      1.90 o
   6  -4   9       19.27       18.16      1.62 o
 -10  -3   9       17.98       25.82      7.16 o
  -9  -3   9       16.74       15.18      1.69 o
  -8  -3   9        0.90        2.08      1.44 o
  -7  -3   9        4.34        4.50      1.17 o
  -6  -3   9        0.62       -1.14      1.86 o
  -5  -3   9      103.53      100.48      3.48 o
  -4  -3   9        7.28        8.26      1.56 o
  -3  -3   9        0.49        2.21      3.35 o
  -2  -3   9        1.57        0.00      2.18 o
  -1  -3   9       14.63       18.24      1.51 o
   0  -3   9       13.41       17.16      1.51 o
   1  -3   9       57.75       49.01      1.53 o
   2  -3   9        6.35        4.91      0.62 o
   3  -3   9        2.22        1.53      0.60 o
   4  -3   9        0.16       -0.55      0.63 o
   5  -3   9        0.06       -0.36      0.76 o
   6  -3   9        4.89        4.65      1.54 o
   7  -3   9       10.26       13.62      1.54 o
 -10  -2   9        5.55       11.50      2.66 o
  -9  -2   9        0.43       -1.14      1.14 o
  -8  -2   9        5.78        4.80      1.57 o
  -7  -2   9       25.55       22.04      2.36 o
  -6  -2   9       49.79       49.04      1.73 o
  -5  -2   9        5.81        5.72      1.55 o
  -4  -2   9      384.60      378.16      8.18 o
  -3  -2   9      127.05      113.76      2.85 o
  -2  -2   9        7.74        7.01      1.54 o
  -1  -2   9       58.67       59.45      2.38 o
   0  -2   9       54.09       43.49      2.18 o
   1  -2   9       45.34       47.74      1.44 o
   2  -2   9       24.56       20.93      0.90 o
   3  -2   9        0.18       -0.07      0.61 o
   4  -2   9       25.87       29.86      1.70 o
   5  -2   9        0.03       -0.56      0.56 o
   6  -2   9        0.08        0.34      0.64 o
   7  -2   9       15.39       15.93      1.21 o
   8  -2   9        6.52        5.74      1.34 o
 -10  -1   9        4.53        6.35      2.90 o
  -9  -1   9       22.64       23.50      1.83 o
  -8  -1   9       37.37       32.69      1.89 o
  -7  -1   9      110.36       94.09      7.27 o
  -6  -1   9        5.28        5.92      1.01 o
  -5  -1   9      323.39      307.07      5.49 o
  -4  -1   9      409.38      401.61      7.63 o
  -3  -1   9        1.53        1.23      0.61 o
  -2  -1   9       24.90       28.25      1.17 o
  -1  -1   9      104.56      103.14      4.99 o
   0  -1   9      178.76      180.34      4.49 o
   1  -1   9       36.11       36.98      1.25 o
   2  -1   9        9.30        8.04      0.53 o
   3  -1   9       10.75        9.94      0.63 o
   4  -1   9        0.31        0.64      0.46 o
   5  -1   9        8.50        5.23      0.66 o
   6  -1   9        7.11        8.44      0.90 o
   7  -1   9        1.82        2.59      0.72 o
   8  -1   9       17.86       18.85      1.30 o
 -10   0   9       15.40       17.08      2.70 o
  -9   0   9        0.26        0.39      1.32 o
  -8   0   9       19.57       15.75      1.73 o
  -7   0   9        3.02        4.31      1.18 o
  -6   0   9       47.79       38.28      1.72 o
  -5   0   9       66.91       64.44      2.69 o
  -4   0   9        4.30        5.24      1.04 o
  -3   0   9       11.07       13.10      0.91 o
  -2   0   9      223.92      248.77      9.52 o
  -1   0   9      204.32      232.62      4.22 o
   0   0   9       42.57       37.88      1.42 o
   1   0   9        8.61        8.43      0.54 o
   2   0   9       15.95       15.08      0.61 o
   3   0   9       73.10       73.80      1.66 o
   4   0   9      135.57      128.35      2.42 o
   5   0   9        6.63        7.91      0.66 o
   6   0   9       59.23       58.91      1.58 o
   7   0   9       15.76       14.11      0.98 o
   8   0   9       18.77       20.24      1.19 o
   9   0   9        0.16       -0.95      1.05 o
 -10   1   9       25.15       29.82      4.99 o
  -9   1   9        4.20        4.68      1.43 o
  -8   1   9        0.20        0.21      1.16 o
  -7   1   9        0.15       -0.60      0.66 o
  -6   1   9        2.05        0.13      0.75 o
  -5   1   9      136.51      127.51      2.34 o
  -4   1   9       24.29       23.22      1.09 o
  -3   1   9        0.00        0.32      0.58 o
  -2   1   9       48.51       53.06      2.04 o
  -1   1   9      300.51      313.67      6.63 o
   0   1   9        0.58        1.56      0.39 o
   1   1   9      182.26      182.18      2.39 o
   2   1   9       15.87       14.23      0.73 o
   3   1   9       83.25       85.08      1.57 o
   4   1   9      182.23      176.75      2.80 o
   5   1   9      247.64      231.79      3.46 o
   6   1   9       19.54       18.53      0.94 o
   7   1   9        0.33        0.44      0.68 o
   8   1   9        4.22        5.29      0.85 o
   9   1   9        3.11        2.02      0.99 o
  10   1   9        0.69       -0.74      0.82 o
 -10   2   9        2.13        1.09      2.36 o
  -9   2   9        3.42        2.57      1.48 o
  -8   2   9       35.64       41.88      2.07 o
  -7   2   9        7.05        6.67      1.00 o
  -6   2   9       62.67       49.78      1.71 o
  -5   2   9      371.83      351.57      4.89 o
  -4   2   9      336.08      317.38      5.10 o
  -3   2   9       35.98       34.26      1.47 o
  -2   2   9       83.93       91.43      3.08 o
  -1   2   9        0.62       -0.31      0.44 o
   0   2   9      279.76      311.63      4.45 o
   1   2   9        1.31        3.34      0.37 o
   2   2   9       24.58       27.53      0.81 o
   3   2   9       74.72       76.24      1.45 o
   4   2   9      144.06      140.43      2.28 o
   5   2   9       11.01       10.24      0.73 o
   6   2   9       10.76        9.25      0.78 o
   7   2   9       20.59       19.12      1.00 o
   8   2   9        2.65        2.80      0.95 o
   9   2   9       12.44       10.04      1.55 o
  10   2   9        0.26       -1.30      1.57 o
  -9   3   9        6.36        7.80      1.61 o
  -8   3   9      112.77      122.81      3.29 o
  -7   3   9        4.60        1.93      1.52 o
  -6   3   9        1.76        1.31      1.57 o
  -5   3   9       21.68       19.45      1.20 o
  -4   3   9        4.68        2.79      0.71 o
  -3   3   9       21.82       23.00      1.10 o
  -2   3   9      131.14      126.25      2.43 o
  -1   3   9       79.56       78.52      1.75 o
   0   3   9       13.41       14.39      0.99 o
   1   3   9      229.95      241.64      3.50 o
   2   3   9        0.06        0.47      0.32 o
   3   3   9       33.70       33.26      1.00 o
   4   3   9       32.25       25.92      0.85 o
   5   3   9        1.88        0.36      0.45 o
   6   3   9      128.27      122.57      2.26 o
   7   3   9       15.81       13.70      0.87 o
   8   3   9        1.19        0.22      0.79 o
   9   3   9       26.35       27.27      1.34 o
  10   3   9        0.39       -1.92      1.98 o
  -9   4   9        1.72        2.57      1.52 o
  -8   4   9       21.68       21.88      1.53 o
  -7   4   9        1.10       -0.85      0.85 o
  -6   4   9       13.48       15.70      1.25 o
  -5   4   9        5.06        1.95      1.46 o
  -4   4   9      137.47      131.05      2.58 o
  -3   4   9      212.63      202.79      4.45 o
  -2   4   9      148.96      137.76      3.71 o
  -1   4   9        9.56        8.85      0.42 o
   0   4   9      151.89      141.97      1.99 o
   1   4   9      123.03      125.36      2.05 o
   2   4   9        2.49        4.04      0.41 o
   3   4   9       17.64       18.73      0.79 o
   4   4   9      159.04      147.52      2.13 o
   5   4   9      134.43      125.21      2.18 o
   6   4   9      410.62      371.79      5.75 o
   7   4   9       64.38       60.67      1.61 o
   8   4   9        0.26       -0.49      0.79 o
   9   4   9        8.23        5.34      1.13 o
  10   4   9        0.72        0.16      1.15 o
  11   4   9       52.92       64.92      3.99 o
  -8   5   9        1.14        2.18      1.28 o
  -7   5   9        4.89        2.91      1.01 o
  -6   5   9        3.86        6.74      1.06 o
  -5   5   9       16.47       14.18      1.83 o
  -4   5   9      252.65      230.06      4.37 o
  -3   5   9        0.03        0.45      0.96 o
  -2   5   9       43.54       30.25      1.20 o
  -1   5   9      154.59      159.82      3.91 o
   0   5   9       77.11       71.44      1.33 o
   1   5   9        1.16        0.52      0.30 o
   2   5   9      373.44      379.37      6.06 o
   3   5   9       17.86       17.43      0.76 o
   4   5   9      124.92      130.63      2.27 o
   5   5   9      203.27      206.65      3.70 o
   6   5   9      217.08      196.75      3.74 o
   7   5   9       25.57       26.02      1.52 o
   8   5   9      155.70      151.50      4.18 o
   9   5   9        2.24        1.57      1.03 o
  10   5   9        1.98        1.37      1.09 o
  11   5   9       34.05       31.82      3.31 o
  -8   6   9        0.14       -0.39      1.21 o
  -7   6   9       10.57        9.77      1.17 o
  -6   6   9        3.10        2.61      0.88 o
  -5   6   9        2.47        2.17      0.82 o
  -4   6   9       83.56       75.55      2.19 o
  -3   6   9      378.26      359.58      6.08 o
  -2   6   9      235.90      221.01      3.99 o
  -1   6   9       39.21       40.88      1.36 o
   0   6   9       33.47       32.92      1.05 o
   1   6   9        9.46       13.30      0.75 o
   2   6   9      140.48      140.88      2.05 o
   3   6   9       19.46       23.78      1.03 o
   4   6   9        9.94       10.84      0.77 o
   5   6   9       46.82       43.50      1.37 o
   6   6   9       63.83       63.52      2.01 o
   7   6   9       14.78       11.03      1.28 o
   8   6   9       68.66       62.52      2.30 o
   9   6   9       43.65       45.14      2.04 o
  10   6   9        0.23       -0.59      1.02 o
  11   6   9        1.50        0.24      1.74 o
  -7   7   9        2.33        1.94      1.31 o
  -6   7   9        1.25        0.33      0.82 o
  -5   7   9        3.66        4.65      0.93 o
  -4   7   9       15.17       20.63      1.10 o
  -3   7   9       26.15       23.56      1.13 o
  -2   7   9       15.28       11.97      1.13 o
  -1   7   9       65.61       58.54      1.82 o
   0   7   9      114.59      102.23      2.30 o
   1   7   9      199.17      191.60      3.01 o
   2   7   9      111.38      115.09      2.85 o
   3   7   9       13.23       16.86      0.96 o
   4   7   9       41.33       35.07      1.41 o
   5   7   9        5.09        3.55      0.66 o
   6   7   9      274.35      265.25      3.75 o
   7   7   9       12.74       12.67      1.21 o
   8   7   9       10.31        9.90      1.10 o
   9   7   9       52.56       58.02      2.31 o
  10   7   9        1.44       -0.60      1.02 o
  11   7   9        4.86        7.42      1.57 o
  -6   8   9        3.00        2.90      2.18 o
  -5   8   9        0.05       -0.40      0.96 o
  -4   8   9        9.45        9.20      1.17 o
  -3   8   9       46.94       45.34      1.88 o
  -2   8   9       18.73       19.81      1.25 o
  -1   8   9       84.49       85.46      2.30 o
   0   8   9        0.97        1.46      0.69 o
   1   8   9      326.74      316.51      7.17 o
   2   8   9        1.20       -0.05      1.04 o
   3   8   9       10.56        6.96      0.92 o
   4   8   9       29.62       25.98      1.34 o
   5   8   9      153.10      146.20      3.09 o
   6   8   9       27.82       26.12      1.69 o
   7   8   9        5.81        4.68      0.83 o
   8   8   9        4.87        3.31      1.82 o
   9   8   9        0.07        0.90      0.98 o
  10   8   9        0.34       -0.56      1.96 o
  11   8   9        9.74       13.61      2.52 o
  -5   9   9        4.63        4.35      2.18 o
  -4   9   9        0.32        2.04      2.27 o
  -3   9   9        7.79        6.55      1.05 o
  -2   9   9       15.57       15.65      1.20 o
  -1   9   9        7.70        9.29      0.97 o
   0   9   9      196.43      205.04      5.50 o
   1   9   9       33.12       40.90      2.31 o
   2   9   9        0.64        1.23      0.73 o
   3   9   9      122.80      120.51      2.97 o
   4   9   9        9.99       12.81      1.12 o
   5   9   9      123.76      113.40      3.04 o
   6   9   9      232.54      231.83      3.86 o
   7   9   9       18.99       18.04      1.14 o
   8   9   9        0.00        0.55      1.03 o
   9   9   9      155.45      163.86      4.85 o
  10   9   9       14.24       15.65      1.70 o
  -4  10   9        9.71        5.26      2.18 o
  -3  10   9        2.84        0.36      1.63 o
  -2  10   9        0.06        0.00      1.27 o
  -1  10   9        4.33       -0.07      1.21 o
   0  10   9        0.05        0.11      1.90 o
   1  10   9      122.96      137.69      4.44 o
   2  10   9      123.69      133.16      4.27 o
   3  10   9       96.80      108.75      2.95 o
   4  10   9       28.52       23.28      2.15 o
   5  10   9       65.73       60.13      2.27 o
   6  10   9       55.84       61.14      2.00 o
   7  10   9        2.73        3.44      0.88 o
   8  10   9       49.00       55.74      2.05 o
   9  10   9      163.84      187.69      6.26 o
  10  10   9        0.87       -1.65      1.99 o
  -3  11   9        1.52        0.91      1.99 o
  -2  11   9       14.46       11.97      2.36 o
  -1  11   9        0.56       -1.45      1.45 o
   0  11   9        0.14        0.54      1.27 o
   1  11   9        0.17       -0.91      1.27 o
   2  11   9        1.53        2.51      1.26 o
   3  11   9        4.49        4.76      1.28 o
   4  11   9        2.49        1.61      0.90 o
   5  11   9       14.63       15.12      1.47 o
   6  11   9        6.62        8.36      1.45 o
   7  11   9        0.02       -0.55      0.81 o
   8  11   9        0.22        1.27      1.99 o
   9  11   9        8.02        6.45      3.90 o
  10  11   9        2.20        2.18      2.18 o
  -1  12   9        2.78        6.53      1.99 o
   0  12   9        1.09        1.27      1.63 o
   1  12   9       23.97       29.56      2.90 o
   2  12   9        3.95        5.80      1.81 o
   3  12   9        0.06        0.91      1.27 o
   4  12   9       14.11       11.42      1.99 o
   5  12   9        0.04        1.26      1.36 o
   6  12   9        1.08        0.85      1.13 o
   7  12   9        0.88       -0.54      1.81 o
   8  12   9        1.46        0.00      1.81 o
   9  12   9        3.00        4.53      2.18 o
   1  13   9       19.60       21.03      2.72 o
   2  13   9       17.47       27.38      2.90 o
   3  13   9        0.01       -1.27      1.27 o
   4  13   9        8.61        6.89      1.99 o
   5  13   9        0.01        0.34      1.17 o
   6  13   9        9.13        9.97      2.54 o
   7  13   9        3.97        2.54      2.18 o
  -6  -8  10        9.41       12.43      3.14 o
  -5  -8  10        0.15       -2.35      2.35 o
  -4  -8  10        1.95        6.71      2.69 o
  -3  -8  10        4.14        4.35      2.48 o
  -2  -8  10        1.30        0.35      2.25 o
  -1  -8  10        6.79        6.02      2.52 o
   0  -8  10        2.23       -1.99      3.99 o
  -8  -7  10        0.87       -2.32      5.17 o
  -7  -7  10        9.37        3.61      2.68 o
  -6  -7  10        0.84       -0.77      1.89 o
  -5  -7  10       19.37       21.89      2.20 o
  -4  -7  10        2.61        2.94      1.67 o
  -3  -7  10        1.51        2.67      1.65 o
  -2  -7  10        3.42        2.87      2.22 o
  -1  -7  10       29.89       38.28      2.24 o
   0  -7  10        3.60        4.04      1.38 o
   1  -7  10       49.27       63.65      2.93 o
   2  -7  10        8.41       10.83      2.54 o
  -9  -6  10       11.74       10.15      3.99 o
  -8  -6  10        3.49        1.43      2.09 o
  -7  -6  10       15.60       18.64      2.13 o
  -6  -6  10        0.19        1.79      1.96 o
  -5  -6  10        0.56       -0.94      1.43 o
  -4  -6  10        6.15        7.11      1.60 o
  -3  -6  10        7.76        3.54      2.18 o
  -2  -6  10        0.24       -0.45      1.80 o
  -1  -6  10       56.19       53.72      2.39 o
   0  -6  10        0.57        2.01      1.26 o
   1  -6  10       10.83       10.54      1.24 o
   2  -6  10       23.29       30.96      2.35 o
   3  -6  10       30.62       31.26      3.08 o
  -9  -5  10       21.93       20.24      3.25 o
  -8  -5  10        1.05        0.61      1.36 o
  -7  -5  10        6.21       11.00      1.66 o
  -6  -5  10        2.34        2.93      1.31 o
  -5  -5  10       11.88        9.36      1.95 o
  -4  -5  10       23.02       30.09      2.88 o
  -3  -5  10      191.54      218.35      7.05 o
  -2  -5  10      109.53      102.13      4.67 o
  -1  -5  10       17.97       21.03      3.45 o
   0  -5  10       24.16       28.35      1.98 o
   1  -5  10        0.00       -0.63      0.69 o
   2  -5  10        0.89        1.65      0.87 o
   3  -5  10        9.40        8.20      1.00 o
   4  -5  10        0.00       -0.98      0.98 o
   5  -5  10        2.46        2.54      1.63 o
  -9  -4  10        0.68        0.63      2.07 o
  -8  -4  10        0.42       -1.30      1.30 o
  -7  -4  10       15.88       23.72      1.58 o
  -6  -4  10       50.80       52.52      2.20 o
  -5  -4  10       39.21       33.56      3.33 o
  -4  -4  10        0.12       -0.29      1.86 o
  -3  -4  10       91.78       98.20      7.43 o
  -2  -4  10       60.52       63.26      8.98 o
  -1  -4  10       18.69       20.49      3.26 o
   0  -4  10       30.98       36.00      1.98 o
   1  -4  10        6.25        6.11      0.83 o
   2  -4  10        2.00        2.67      0.79 o
   3  -4  10        1.38        0.35      0.80 o
   4  -4  10        4.11        4.87      0.92 o
   5  -4  10        0.10       -0.96      0.96 o
   6  -4  10        3.92        6.60      1.28 o
 -10  -3  10        1.51        5.63      2.70 o
  -9  -3  10        0.30        0.79      1.57 o
  -8  -3  10        0.55        1.51      1.32 o
  -7  -3  10        1.12       -0.48      1.05 o
  -6  -3  10       97.41      100.82      2.74 o
  -5  -3  10       37.62       28.12      2.48 o
  -4  -3  10       21.17       21.88      2.43 o
  -3  -3  10      110.18      102.73      4.36 o
  -2  -3  10       30.73       42.43      3.99 o
  -1  -3  10       32.70       36.06      2.11 o
   0  -3  10      151.06      143.17      3.27 o
   1  -3  10        5.12        5.65      0.99 o
   2  -3  10       18.61       21.30      1.18 o
   3  -3  10        0.18        1.50      0.63 o
   4  -3  10        5.06        5.14      0.86 o
   5  -3  10       15.50       17.74      1.27 o
   6  -3  10       17.25       23.40      1.67 o
 -10  -2  10        2.31        2.21      2.31 o
  -9  -2  10        0.61        1.09      1.36 o
  -8  -2  10        0.19       -0.48      1.23 o
  -7  -2  10        2.46        1.78      1.12 o
  -6  -2  10        0.87       -0.86      0.86 o
  -5  -2  10       63.41       71.83      4.58 o
  -4  -2  10        0.16        2.03      1.32 o
  -3  -2  10        0.04        0.51      1.54 o
  -2  -2  10       38.21       40.68      2.00 o
  -1  -2  10       95.01       93.30      3.08 o
   0  -2  10        0.49       -0.23      1.04 o
   1  -2  10      193.04      194.86      3.45 o
   2  -2  10      125.70      124.74      2.64 o
   3  -2  10        0.60        0.14      0.51 o
   4  -2  10       15.56       16.59      1.05 o
   5  -2  10        1.59        1.24      0.71 o
   6  -2  10        1.79        0.04      0.76 o
   7  -2  10        6.30        3.74      1.61 o
 -10  -1  10        0.24       -0.73      2.72 o
  -9  -1  10        6.44        9.34      1.57 o
  -8  -1  10        6.08        7.27      1.35 o
  -7  -1  10       13.58       12.82      1.43 o
  -6  -1  10        7.77       10.70      1.19 o
  -5  -1  10        0.49        1.45      1.08 o
  -4  -1  10      113.63      112.51      3.70 o
  -3  -1  10       20.14       16.32      0.94 o
  -2  -1  10       33.81       32.83      1.50 o
  -1  -1  10       50.25       48.10      2.25 o
   0  -1  10       26.72       29.85      1.83 o
   1  -1  10      168.66      160.30      2.94 o
   2  -1  10        1.76        2.93      0.68 o
   3  -1  10        1.56        1.56      0.48 o
   4  -1  10       16.88       15.31      0.85 o
   5  -1  10        0.06       -0.36      0.53 o
   6  -1  10       19.91       17.23      1.00 o
   7  -1  10        0.30        0.00      0.66 o
   8  -1  10        1.15        1.34      0.88 o
 -10   0  10        2.39       -0.91      2.90 o
  -9   0  10       13.40       16.03      1.80 o
  -8   0  10        2.17        1.87      1.32 o
  -7   0  10       52.77       48.67      2.04 o
  -6   0  10       31.72       25.22      1.98 o
  -5   0  10       91.15       85.24      4.74 o
  -4   0  10        0.15       -0.69      0.69 o
  -3   0  10       55.49       57.07      1.78 o
  -2   0  10       35.62       47.66      1.63 o
  -1   0  10       21.87       29.99      1.37 o
   0   0  10       64.96       61.54      1.98 o
   1   0  10       42.77       40.81      1.27 o
   2   0  10       17.28       12.34      0.68 o
   3   0  10      234.05      215.03      2.93 o
   4   0  10       24.36       22.21      0.94 o
   5   0  10       17.97       20.66      0.96 o
   6   0  10        1.02        0.30      0.60 o
   7   0  10       14.12       14.80      0.99 o
   8   0  10        0.26       -0.81      0.92 o
   9   0  10        0.43       -1.07      1.07 o
  -9   1  10        3.78        2.68      1.41 o
  -8   1  10        0.12        0.20      1.50 o
  -7   1  10       76.74       64.65      2.53 o
  -6   1  10       45.77       45.90      1.68 o
  -5   1  10      393.01      355.75      5.84 o
  -4   1  10       10.52       11.42      1.40 o
  -3   1  10        7.79        8.81      0.94 o
  -2   1  10       42.73       45.79      1.95 o
  -1   1  10      310.07      324.68      6.94 o
   0   1  10        0.05       -0.40      0.56 o
   1   1  10       31.48       27.45      0.80 o
   2   1  10      455.23      452.11      5.74 o
   3   1  10      129.13      116.49      1.99 o
   4   1  10        9.66        9.20      0.66 o
   5   1  10      101.00       93.58      1.93 o
   6   1  10      322.17      296.34      4.36 o
   7   1  10        1.73        0.96      0.93 o
   8   1  10       28.33       23.08      1.21 o
   9   1  10        1.90        0.63      0.89 o
  -9   2  10       16.51       10.70      3.26 o
  -8   2  10        0.41       -1.24      1.24 o
  -7   2  10        3.29        3.21      0.92 o
  -6   2  10        0.63       -0.63      0.72 o
  -5   2  10       54.08       54.43      1.71 o
  -4   2  10       32.75       25.06      1.37 o
  -3   2  10       48.05       47.89      1.83 o
  -2   2  10        0.06        1.22      0.79 o
  -1   2  10      412.24      397.72     12.33 o
   0   2  10        0.22        0.29      0.38 o
   1   2  10       37.32       33.74      0.95 o
   2   2  10      248.45      246.50      3.15 o
   3   2  10        4.97        7.70      1.78 o
   4   2  10      337.85      306.47      4.17 o
   5   2  10      243.72      236.86      3.51 o
   6   2  10      156.87      157.76      3.34 o
   7   2  10       49.57       47.64      1.54 o
   8   2  10       10.56        9.22      0.97 o
   9   2  10        0.09       -0.94      0.94 o
  10   2  10        0.03       -0.93      1.72 o
  -9   3  10        2.07       -0.91      2.18 o
  -8   3  10        0.05        0.58      1.55 o
  -7   3  10       19.12       14.86      1.34 o
  -6   3  10        0.11       -0.37      0.86 o
  -5   3  10        3.12        2.39      0.65 o
  -4   3  10      373.53      355.51      6.50 o
  -3   3  10       13.86       13.62      1.17 o
  -2   3  10      326.69      310.35      5.57 o
  -1   3  10       16.18       15.65      1.21 o
   0   3  10        6.23        5.15      0.46 o
   1   3  10       38.39       30.12      0.84 o
   2   3  10        0.01        0.73      0.38 o
   3   3  10      673.32      701.57      8.44 o
   4   3  10        7.10        9.15      0.88 o
   5   3  10      141.96      139.63      2.63 o
   6   3  10      160.38      157.41      2.72 o
   7   3  10        2.02        2.11      0.64 o
   8   3  10        2.70        2.18      0.73 o
   9   3  10        1.88        0.35      1.02 o
  10   3  10        0.09       -1.10      1.10 o
  -8   4  10        3.29        1.62      1.54 o
  -7   4  10        8.42       12.42      1.60 o
  -6   4  10        5.55        4.21      0.97 o
  -5   4  10       17.22       14.94      1.14 o
  -4   4  10        0.68       -0.68      0.70 o
  -3   4  10      351.43      334.38      6.37 o
  -2   4  10      288.00      280.52      6.34 o
  -1   4  10      132.04      124.86      1.91 o
   0   4  10      172.92      182.32      2.33 o
   1   4  10       16.66       14.62      0.67 o
   2   4  10      116.12      112.03      2.05 o
   3   4  10        0.93        0.18      0.42 o
   4   4  10       41.12       41.31      1.26 o
   5   4  10      609.09      563.93      8.05 o
   6   4  10       66.07       69.94      2.01 o
   7   4  10       58.96       55.39      2.38 o
   8   4  10        6.33        7.16      1.78 o
   9   4  10        8.48        8.37      1.26 o
  10   4  10       20.80       19.71      1.78 o
  -8   5  10        0.81       -0.26      1.26 o
  -7   5  10        3.92        5.77      1.09 o
  -6   5  10        5.58        6.02      1.00 o
  -5   5  10       35.15       29.96      1.54 o
  -4   5  10       25.33       21.13      1.22 o
  -3   5  10      277.44      257.08      4.59 o
  -2   5  10      135.87      129.67      2.94 o
  -1   5  10        5.31        3.36      0.96 o
   0   5  10      121.23      137.23      3.01 o
   1   5  10      260.94      275.34      4.46 o
   2   5  10      150.06      144.77      2.59 o
   3   5  10        5.46        8.38      0.86 o
   4   5  10        8.84        6.79      0.65 o
   5   5  10       29.64       25.35      1.09 o
   6   5  10      232.94      242.49      4.32 o
   7   5  10      102.73       93.56      3.20 o
   8   5  10        1.34        0.45      0.86 o
   9   5  10       12.69       14.63      1.34 o
  10   5  10        1.65        1.40      1.15 o
  -7   6  10        0.63        0.83      1.08 o
  -6   6  10        0.34       -0.82      0.82 o
  -5   6  10        0.96        1.01      0.79 o
  -4   6  10        8.94        8.76      1.34 o
  -3   6  10        9.93        8.76      1.94 o
  -2   6  10      222.73      209.86      3.87 o
  -1   6  10       64.55       62.55      1.95 o
   0   6  10       30.96       29.95      0.97 o
   1   6  10        0.64        0.31      0.46 o
   2   6  10        0.03        0.38      0.39 o
   3   6  10        3.22        3.24      0.55 o
   4   6  10      254.67      236.09      3.93 o
   5   6  10       78.68       82.37      1.91 o
   6   6  10       23.19       22.79      1.11 o
   7   6  10       12.35       10.96      1.14 o
   8   6  10       66.62       66.07      2.27 o
   9   6  10        0.04       -0.90      0.90 o
  10   6  10       16.28       12.88      1.68 o
  -7   7  10        7.64       10.20      1.65 o
  -6   7  10        0.53        0.30      1.00 o
  -5   7  10        1.52        0.43      0.88 o
  -4   7  10       18.91       14.43      1.14 o
  -3   7  10       11.01        8.26      1.36 o
  -2   7  10       37.30       33.66      2.09 o
  -1   7  10       58.23       57.42      2.27 o
   0   7  10      111.21      115.63      2.91 o
   1   7  10       44.80       49.34      1.63 o
   2   7  10        0.46       -0.55      0.55 o
   3   7  10        9.37       12.44      1.08 o
   4   7  10       54.00       50.54      1.85 o
   5   7  10       71.22       69.70      1.97 o
   6   7  10       29.67       30.27      1.34 o
   7   7  10        0.60       -0.74      0.74 o
   8   7  10       19.88       22.58      1.33 o
   9   7  10       30.69       35.25      1.83 o
  10   7  10       12.15       12.38      2.00 o
  -6   8  10        1.98        5.62      2.18 o
  -5   8  10        0.03        0.09      1.00 o
  -4   8  10        0.88        0.18      0.87 o
  -3   8  10       10.76       12.40      1.21 o
  -2   8  10       20.14       15.76      1.26 o
  -1   8  10       23.61       17.53      1.17 o
   0   8  10        4.40        6.72      0.91 o
   1   8  10       52.74       52.07      1.99 o
   2   8  10        0.18        0.59      0.70 o
   3   8  10        0.03        0.49      0.70 o
   4   8  10        5.42        5.24      0.96 o
   5   8  10       31.11       30.06      1.39 o
   6   8  10        1.69        1.15      0.71 o
   7   8  10        0.01       -0.40      0.71 o
   8   8  10        1.87        1.80      0.97 o
   9   8  10        0.10        2.15      1.25 o
  10   8  10       16.42       19.60      2.86 o
  -5   9  10        0.87       -1.09      1.63 o
  -4   9  10       20.19       22.11      1.70 o
  -3   9  10        0.61        0.10      0.81 o
  -2   9  10       11.00       10.40      1.27 o
  -1   9  10       11.26        6.60      1.04 o
   0   9  10       95.20       85.28      2.61 o
   1   9  10       15.41       15.78      1.99 o
   2   9  10        6.20        5.98      1.45 o
   3   9  10        0.30       -0.38      1.18 o
   4   9  10        8.46        5.23      0.94 o
   5   9  10        6.91        8.66      1.09 o
   6   9  10       21.70       22.11      1.21 o
   7   9  10        0.08        0.72      0.76 o
   8   9  10       77.07       86.85      3.03 o
   9   9  10        7.89        9.64      2.02 o
  10   9  10       13.36       12.00      1.62 o
  -4  10  10        3.89        3.08      1.99 o
  -3  10  10        8.26       13.52      1.44 o
  -2  10  10        1.31        1.27      1.45 o
  -1  10  10        3.72        3.42      1.37 o
   0  10  10        8.42        8.11      1.54 o
   1  10  10        0.55        0.79      1.18 o
   2  10  10        0.10        2.18      1.14 o
   3  10  10        0.00       -0.09      0.79 o
   4  10  10        0.81        0.22      0.85 o
   5  10  10       10.93       12.88      2.78 o
   6  10  10       19.80       20.79      1.27 o
   7  10  10        1.61        1.23      0.82 o
   8  10  10        0.08        0.62      0.85 o
   9  10  10       13.70        9.34      1.57 o
  10  10  10        1.63        0.77      6.17 o
  -3  11  10       10.62       18.68      2.90 o
  -2  11  10        6.65       11.61      2.36 o
  -1  11  10        0.76        0.00      1.45 o
   0  11  10        0.16        0.91      1.45 o
   1  11  10        0.17        1.45      1.45 o
   2  11  10       13.99       10.58      1.56 o
   3  11  10        4.60        1.17      1.28 o
   4  11  10        0.68        0.05      0.83 o
   5  11  10        2.86        2.83      1.08 o
   6  11  10        0.83        0.80      0.85 o
   7  11  10        0.00       -0.73      0.84 o
   8  11  10       16.82       19.87      1.56 o
   9  11  10       36.11       35.36      3.63 o
  -1  12  10        5.49        7.07      2.18 o
   0  12  10       10.56       11.06      2.36 o
   1  12  10        0.77       -0.54      1.45 o
   2  12  10        3.58        1.27      1.45 o
   3  12  10        5.59        7.80      1.81 o
   4  12  10        3.05        5.80      1.81 o
   5  12  10       13.07       17.66      2.45 o
   6  12  10       18.80       21.78      1.86 o
   7  12  10        0.13       -0.87      0.87 o
   8  12  10        0.23       -1.45      1.81 o
   1  13  10        2.51        2.36      1.81 o
   2  13  10        2.48        2.18      1.63 o
   3  13  10        4.02        2.90      1.63 o
   4  13  10        4.80        6.17      1.81 o
   5  13  10        2.37        2.90      1.63 o
   6  13  10       16.89       20.13      2.90 o
   7  13  10        1.59        3.99      2.18 o
  -6  -7  11        0.56       -2.83      3.99 o
  -5  -7  11        0.12       -0.39      1.71 o
  -4  -7  11        8.06        7.30      1.86 o
  -3  -7  11        0.22       -0.51      1.54 o
  -2  -7  11        0.74        1.72      2.30 o
  -1  -7  11        0.40       -0.21      2.18 o
   0  -7  11       26.93       37.21      2.39 o
  -8  -6  11        5.35        9.61      2.95 o
  -7  -6  11       12.70       16.85      2.90 o
  -6  -6  11        0.08       -1.03      1.87 o
  -5  -6  11        1.14        2.46      1.58 o
  -4  -6  11        0.06        1.05      2.74 o
  -3  -6  11        0.18       -0.73      2.00 o
  -2  -6  11        4.46        8.13      2.35 o
  -1  -6  11        0.06        0.36      1.16 o
   0  -6  11       59.69       83.04      5.71 o
   1  -6  11        5.98        6.54      1.64 o
   2  -6  11       25.25       24.79      2.40 o
  -8  -5  11       11.01       10.29      1.79 o
  -7  -5  11        0.95       -0.56      1.84 o
  -6  -5  11        0.50       -1.45      1.45 o
  -5  -5  11        0.22       -1.43      2.27 o
  -4  -5  11        0.72       -0.53      1.98 o
  -3  -5  11        4.80        4.78      2.11 o
  -2  -5  11        6.02        6.47      2.17 o
  -1  -5  11       10.94       16.86      3.26 o
   0  -5  11       36.42       32.77      2.21 o
   1  -5  11        0.25       -0.15      0.82 o
   2  -5  11        2.73        3.33      1.09 o
   3  -5  11        2.92        3.47      1.70 o
   4  -5  11        0.77       -0.02      0.96 o
  -9  -4  11        4.38        4.04      3.63 o
  -8  -4  11        0.01       -1.30      1.47 o
  -7  -4  11        0.00       -0.77      1.11 o
  -6  -4  11        0.27        3.13      1.61 o
  -5  -4  11        6.33        3.00      2.11 o
  -4  -4  11        0.49        0.79      1.86 o
  -3  -4  11       44.96       40.52      3.20 o
  -2  -4  11       27.61       23.18      2.61 o
  -1  -4  11        2.21        0.73      2.36 o
   0  -4  11        1.97        2.69      1.27 o
   1  -4  11        5.02        1.73      0.89 o
   2  -4  11        0.48        1.25      0.79 o
   3  -4  11        8.98       10.75      1.30 o
   4  -4  11        1.17       -0.33      1.59 o
   5  -4  11        6.35        3.40      1.25 o
  -9  -3  11       12.44       18.41      3.81 o
  -8  -3  11        0.05       -0.33      1.26 o
  -7  -3  11        0.28        0.97      1.16 o
  -6  -3  11        5.81        0.59      1.52 o
  -5  -3  11        5.72        2.26      1.49 o
  -4  -3  11        0.44        1.59      1.86 o
  -3  -3  11       69.63       63.17      4.62 o
  -2  -3  11       75.15       71.99      5.26 o
  -1  -3  11       18.06       20.13      3.26 o
   0  -3  11        0.67        2.76      0.81 o
   1  -3  11       43.40       38.80      1.48 o
   2  -3  11       13.97       12.71      1.05 o
   3  -3  11        8.10        5.84      0.76 o
   4  -3  11        6.33        1.89      1.20 o
   5  -3  11        8.12        7.98      1.25 o
   6  -3  11        4.92        3.53      1.19 o
  -9  -2  11        1.37        2.51      1.70 o
  -8  -2  11        0.24       -0.41      1.20 o
  -7  -2  11        8.91        9.86      2.27 o
  -6  -2  11       36.16       28.75      1.95 o
  -5  -2  11        3.84        3.54      1.65 o
  -4  -2  11       26.26       27.42      2.90 o
  -3  -2  11       23.00       25.04      2.37 o
  -2  -2  11       38.32       40.80      3.81 o
  -1  -2  11        1.66        1.43      1.07 o
   0  -2  11      217.24      224.51      4.48 o
   1  -2  11       34.61       38.33      1.44 o
   2  -2  11        0.13        0.85      0.68 o
   3  -2  11       20.02       18.96      1.01 o
   4  -2  11        1.58        2.01      0.76 o
   5  -2  11        1.30        2.06      0.79 o
   6  -2  11        8.05        6.08      1.24 o
   7  -2  11        0.96        0.91      1.14 o
  -9  -1  11        0.70        1.58      2.79 o
  -8  -1  11        0.12       -0.46      1.16 o
  -7  -1  11        1.74        0.86      1.17 o
  -6  -1  11        0.20        1.56      1.38 o
  -5  -1  11        0.08        0.13      1.29 o
  -4  -1  11        4.78        6.08      1.95 o
  -3  -1  11        0.44        2.15      1.72 o
  -2  -1  11       58.57       66.39      1.96 o
  -1  -1  11       16.76       13.20      1.51 o
   0  -1  11      118.38      122.52      7.62 o
   1  -1  11        1.89        1.76      0.64 o
   2  -1  11      156.43      135.10      2.77 o
   3  -1  11       18.10       15.00      0.89 o
   4  -1  11       22.23       22.03      1.28 o
   5  -1  11        6.53        3.80      0.68 o
   6  -1  11        2.19        0.78      0.67 o
   7  -1  11        0.16       -1.07      1.07 o
  -9   0  11       16.85       21.69      3.35 o
  -8   0  11        1.21        0.89      1.28 o
  -7   0  11        7.33       14.35      1.45 o
  -6   0  11       44.38       30.59      2.42 o
  -5   0  11        5.50        4.51      1.48 o
  -4   0  11        5.24        1.68      1.19 o
  -3   0  11       13.21       19.01      1.25 o
  -2   0  11       24.43       28.05      1.61 o
  -1   0  11      245.99      255.28      4.78 o
   0   0  11       22.45       26.89      1.44 o
   1   0  11       19.51       17.89      0.96 o
   2   0  11      224.02      205.90      3.16 o
   3   0  11       24.15       24.55      0.93 o
   4   0  11       58.53       52.04      1.41 o
   5   0  11        0.07       -0.21      0.54 o
   6   0  11        1.91        2.02      0.67 o
   7   0  11       15.16       16.10      1.08 o
   8   0  11        0.59        1.11      0.89 o
  -9   1  11        5.66        3.08      2.90 o
  -8   1  11        4.39        5.87      1.47 o
  -7   1  11        3.26        2.41      1.23 o
  -6   1  11       35.46       30.39      1.77 o
  -5   1  11        0.84        1.48      0.83 o
  -4   1  11        6.41        9.96      2.04 o
  -3   1  11       21.11       23.44      1.64 o
  -2   1  11       71.04       61.32      4.17 o
  -1   1  11       32.35       29.51      1.33 o
   0   1  11       30.23       25.34      1.22 o
   1   1  11       65.77       64.82      1.54 o
   2   1  11      171.60      173.99      2.74 o
   3   1  11       62.44       61.11      1.63 o
   4   1  11       30.89       27.59      1.02 o
   5   1  11       10.12        6.90      0.71 o
   6   1  11       86.40       87.01      2.00 o
   7   1  11       16.29       15.96      1.01 o
   8   1  11       36.70       37.82      1.63 o
   9   1  11       11.85       13.81      1.75 o
  -9   2  11        0.81       -2.36      2.36 o
  -8   2  11        1.86        1.93      1.44 o
  -7   2  11        0.54       -1.24      1.24 o
  -6   2  11        1.99        2.10      0.83 o
  -5   2  11      149.69      138.23      3.55 o
  -4   2  11      102.98       96.20      3.27 o
  -3   2  11       18.97       18.07      1.52 o
  -1   2  11      102.17      105.32      3.12 o
   0   2  11        1.49        1.31      0.50 o
   1   2  11      261.94      259.85      3.28 o
   2   2  11        0.13        0.02      0.38 o
   3   2  11        0.42       -0.44      0.44 o
   4   2  11       35.06       31.06      1.08 o
   5   2  11        8.32        5.68      0.67 o
   6   2  11       47.97       45.07      1.43 o
   7   2  11        0.00        0.25      0.66 o
   8   2  11       41.49       37.79      1.51 o
   9   2  11       13.21       13.74      1.83 o
  -9   3  11        0.05       -1.27      2.36 o
  -8   3  11       10.56       13.98      6.07 o
  -7   3  11        8.52        7.15      1.81 o
  -6   3  11       20.03       19.12      1.81 o
  -5   3  11       38.66       36.33      2.16 o
  -4   3  11       38.32       38.80      1.84 o
  -3   3  11       80.23       71.96      2.37 o
  -2   3  11      186.10      171.14      4.33 o
  -1   3  11       20.87       21.17      1.14 o
   0   3  11        2.36        1.85      0.48 o
   1   3  11        5.04        4.45      0.51 o
   2   3  11       92.43       93.62      1.74 o
   3   3  11       25.66       25.07      1.07 o
   4   3  11      141.95      129.56      2.23 o
   5   3  11       26.43       29.65      1.11 o
   6   3  11       71.59       72.39      2.03 o
   7   3  11        7.51        7.20      1.04 o
   8   3  11       12.43       11.90      1.24 o
   9   3  11        4.41        3.96      1.27 o
  -8   4  11       40.12       47.82      4.26 o
  -7   4  11        8.06        5.48      1.13 o
  -6   4  11       18.56       23.06      2.02 o
  -5   4  11       49.26       53.04      1.90 o
  -4   4  11        3.26        1.64      1.28 o
  -3   4  11      131.65      137.39      7.53 o
  -2   4  11      820.00      792.36     15.12 o
  -1   4  11       18.10       17.22      0.95 o
   0   4  11       97.62       97.57      1.72 o
   1   4  11       18.59       15.66      0.69 o
   2   4  11       22.36       21.27      0.83 o
   3   4  11      167.51      173.96      2.73 o
   4   4  11      100.39      101.72      2.23 o
   5   4  11       13.74       17.52      1.06 o
   6   4  11       67.49       62.89      2.80 o
   7   4  11        0.99        0.78      0.85 o
   8   4  11        2.23        1.54      1.23 o
   9   4  11       18.23       19.01      1.55 o
  10   4  11        0.46        0.04      1.29 o
  -8   5  11        6.97        4.87      1.52 o
  -7   5  11        7.41       10.28      1.27 o
  -6   5  11       26.22       31.91      1.68 o
  -5   5  11       22.32       21.74      1.33 o
  -4   5  11        0.00        0.00      0.86 o
  -3   5  11       65.16       59.35      1.80 o
  -2   5  11       85.11       81.93      3.01 o
  -1   5  11       75.68       66.96      2.50 o
   0   5  11      208.84      193.23      4.31 o
   1   5  11        1.29        0.65      0.44 o
   2   5  11        0.20        0.45      0.41 o
   3   5  11       26.17       21.76      0.88 o
   4   5  11        6.38        6.12      0.69 o
   5   5  11        0.34        0.36      0.55 o
   6   5  11       44.49       39.26      1.60 o
   7   5  11        1.69        0.37      0.84 o
   8   5  11        3.22        0.50      1.23 o
   9   5  11        0.98       -0.41      1.32 o
  10   5  11        4.09        0.92      1.29 o
  -7   6  11        4.42        4.53      2.09 o
  -6   6  11       20.47       23.94      1.92 o
  -5   6  11        0.29        0.16      0.80 o
  -4   6  11        0.05       -0.68      0.68 o
  -3   6  11       61.26       64.71      1.97 o
  -2   6  11        0.00       -0.18      0.91 o
  -1   6  11        1.00        0.40      0.63 o
   0   6  11      160.95      148.51      5.80 o
   1   6  11       11.22       14.79      1.04 o
   2   6  11       32.14       40.90      2.36 o
   3   6  11       56.45       47.45      1.16 o
   4   6  11       62.49       60.45      2.11 o
   5   6  11        0.04       -0.43      0.56 o
   6   6  11       40.96       38.85      1.42 o
   7   6  11       93.40       80.00      2.42 o
   8   6  11        3.81        1.88      1.54 o
   9   6  11        0.01       -1.18      2.12 o
  10   6  11        1.40        2.73      1.88 o
  -6   7  11        2.33        3.63      1.81 o
  -5   7  11        2.28        2.45      1.18 o
  -4   7  11        3.81        2.61      0.96 o
  -3   7  11        5.10        4.18      1.00 o
  -2   7  11       13.96       12.93      1.17 o
  -1   7  11      324.73      296.68      6.14 o
   0   7  11       37.98       35.64      1.54 o
   1   7  11      150.55      147.65      2.73 o
   2   7  11      167.72      151.05      3.22 o
   3   7  11       59.53       52.61      2.04 o
   4   7  11        0.52       -0.30      0.79 o
   5   7  11       35.02       33.49      2.59 o
   6   7  11        3.16        1.97      1.26 o
   7   7  11        0.09       -0.59      0.99 o
   8   7  11        2.03        2.27      1.00 o
   9   7  11        9.55        7.09      1.28 o
  10   7  11        1.71        1.53      1.16 o
  -6   8  11       31.19       41.71      3.81 o
  -5   8  11       21.24       31.01      3.26 o
  -4   8  11        0.06        0.59      0.96 o
  -3   8  11        0.86        1.45      0.87 o
  -2   8  11        2.05        1.87      0.83 o
  -1   8  11       20.10       18.32      1.31 o
   0   8  11        6.17        2.42      0.74 o
   1   8  11        0.50       -0.60      0.60 o
   2   8  11       15.47        7.30      1.00 o
   3   8  11        0.00        0.31      0.70 o
   4   8  11        0.58       -0.33      0.70 o
   5   8  11        2.09        1.32      0.74 o
   6   8  11        4.06        3.57      0.81 o
   7   8  11       16.71       16.11      1.21 o
   8   8  11        0.03       -1.48      1.55 o
   9   8  11        0.40       -0.73      1.45 o
  10   8  11       15.18       17.18      2.47 o
  -5   9  11        5.72        5.80      2.18 o
  -4   9  11        4.95        5.98      2.18 o
  -3   9  11       16.97       17.14      2.18 o
  -2   9  11        0.03       -0.56      0.83 o
  -1   9  11        9.01       11.21      3.26 o
   0   9  11       15.54       22.73      2.45 o
   1   9  11        0.00       -1.09      1.09 o
   2   9  11       35.04       36.08      2.90 o
   3   9  11       25.28       21.69      1.47 o
   4   9  11        0.25       -0.71      0.82 o
   5   9  11       52.01       45.20      1.91 o
   6   9  11        1.55        1.71      0.79 o
   7   9  11       37.06       37.13      1.68 o
   8   9  11        0.87        0.15      1.89 o
   9   9  11       20.60       20.39      1.80 o
  10   9  11        2.49        2.67      3.22 o
  -4  10  11        1.22        1.45      1.99 o
  -3  10  11        0.67        0.18      1.81 o
  -2  10  11        0.47        0.93      0.87 o
  -1  10  11        3.45        2.72      1.63 o
   0  10  11        7.65        5.62      1.81 o
   1  10  11       13.26       14.87      2.18 o
   2  10  11       29.30       24.30      2.54 o
   3  10  11        1.51        1.45      1.27 o
   4  10  11        9.70       10.04      1.21 o
   5  10  11        4.55        7.12      1.15 o
   6  10  11       11.59        9.87      1.14 o
   7  10  11        0.52        1.33      0.93 o
   8  10  11       12.32       10.96      1.43 o
   9  10  11        3.92        4.88      1.33 o
  -2  11  11       20.24       24.66      3.08 o
  -1  11  11        2.24        0.91      1.63 o
   0  11  11        7.90        7.98      1.99 o
   1  11  11        2.90        3.63      1.63 o
   2  11  11       16.60       23.57      2.54 o
   3  11  11        5.61        2.72      1.45 o
   4  11  11        0.18        5.26      3.08 o
   5  11  11        0.31       -0.35      0.98 o
   6  11  11        5.11        5.60      1.04 o
   7  11  11        0.45       -0.18      0.90 o
   8  11  11        2.11        0.81      0.96 o
   9  11  11        0.82        2.26      1.39 o
  -1  12  11        1.24        3.45      1.99 o
   0  12  11        0.12       -0.54      1.63 o
   1  12  11        0.92       -1.45      1.45 o
   2  12  11        5.53        5.62      1.81 o
   3  12  11        1.70        1.27      1.45 o
   4  12  11        0.56       -0.73      1.45 o
   5  12  11       29.30       37.81      4.90 o
   6  12  11        0.51        1.06      0.97 o
   7  12  11        5.12        4.62      1.14 o
   8  12  11        0.01       -0.91      1.63 o
   2  13  11        0.05        0.00      1.63 o
   3  13  11        0.00        0.00      1.63 o
   4  13  11        9.19       14.51      2.36 o
   5  13  11        2.51        7.62      1.99 o
   6  13  11        0.55       -0.07      1.27 o
  -4  -7  12        0.94        3.98      2.70 o
  -3  -7  12        0.07       -2.40      2.40 o
  -2  -7  12       10.95       10.14      2.90 o
  -6  -6  12        0.33       -0.12      1.68 o
  -5  -6  12       11.61       11.56      2.69 o
  -4  -6  12        0.40       -2.31      2.31 o
  -3  -6  12        4.35        3.26      2.43 o
  -2  -6  12        0.47        0.44      2.17 o
  -1  -6  12       33.12       34.79      3.33 o
   0  -6  12       10.67       14.58      1.80 o
   1  -6  12        9.21       11.68      2.04 o
  -7  -5  12        7.25        4.56      1.69 o
  -6  -5  12        1.53       -1.81      2.18 o
  -5  -5  12        1.00       -0.36      2.18 o
  -4  -5  12        1.77        1.63      2.05 o
  -3  -5  12        1.29        1.09      3.45 o
  -2  -5  12       25.07       29.41      3.08 o
  -1  -5  12        4.61        8.21      1.38 o
   0  -5  12        1.26        1.89      1.17 o
   1  -5  12       25.86       27.69      2.40 o
   2  -5  12        1.23        5.81      1.64 o
   3  -5  12        0.82       -1.09      1.48 o
  -8  -4  12        0.96        0.12      1.69 o
  -7  -4  12        3.35        0.48      2.02 o
  -6  -4  12       17.22       15.25      4.26 o
  -5  -4  12        0.97       -0.63      2.63 o
  -4  -4  12        1.46        0.30      1.86 o
  -3  -4  12        0.77       -0.64      2.63 o
  -2  -4  12       11.17        7.17      2.09 o
  -1  -4  12       23.34       25.57      3.63 o
   0  -4  12       48.20       47.03      2.05 o
   1  -4  12       15.12       16.72      1.42 o
   2  -4  12        2.93        1.99      1.05 o
   3  -4  12        0.01       -1.13      1.13 o
   4  -4  12        0.31       -1.39      1.39 o
  -8  -3  12        1.97        6.20      1.78 o
  -7  -3  12       15.92       13.43      2.08 o
  -6  -3  12        1.75        4.21      2.55 o
  -5  -3  12        1.65        3.79      2.04 o
  -4  -3  12        2.17        2.03      2.18 o
  -3  -3  12       25.03       31.98      3.63 o
  -2  -3  12       19.66       31.73      3.81 o
  -1  -3  12       11.79       15.96      3.08 o
   0  -3  12       14.15       19.50      2.45 o
   1  -3  12       30.92       39.46      1.96 o
   2  -3  12        7.68       11.50      1.06 o
   3  -3  12        2.25        1.98      0.94 o
   4  -3  12        0.60        0.40      0.94 o
   5  -3  12       13.60       17.45      1.58 o
  -9  -2  12        9.78        9.51      2.81 o
  -8  -2  12        0.59        0.77      1.28 o
  -7  -2  12        9.59       10.02      2.01 o
  -6  -2  12        1.44       -1.33      1.51 o
  -5  -2  12        5.39        3.30      1.53 o
  -4  -2  12        4.61        7.16      2.09 o
  -3  -2  12        0.51        3.06      2.81 o
  -2  -2  12       59.55       60.20      4.71 o
  -1  -2  12        9.08       12.51      2.72 o
   0  -2  12       30.67       32.36      1.60 o
   1  -2  12       21.14       20.07      1.13 o
   2  -2  12        0.15        0.64      0.69 o
   3  -2  12       33.90       36.37      1.61 o
   4  -2  12        8.18        9.61      0.99 o
   5  -2  12        7.30        8.09      1.27 o
   6  -2  12        5.11        6.57      1.32 o
  -9  -1  12        0.34       -0.73      2.90 o
  -8  -1  12        0.80        0.39      1.21 o
  -7  -1  12        4.44        5.12      1.70 o
  -6  -1  12       16.71       13.25      2.01 o
  -5  -1  12       94.37       99.45      9.43 o
  -4  -1  12       28.00       30.22      2.63 o
  -3  -1  12      300.24      300.18      7.75 o
  -2  -1  12       40.53       41.52      3.99 o
  -1  -1  12       47.15       44.23      2.35 o
   0  -1  12       31.08       22.69      1.31 o
   1  -1  12        8.64        7.04      0.79 o
   2  -1  12        8.34        8.43      0.87 o
   3  -1  12        0.19        0.07      0.68 o
   4  -1  12        4.48        4.17      0.79 o
   5  -1  12        0.56        0.65      0.76 o
   6  -1  12        1.93        0.65      0.89 o
   7  -1  12        6.11        9.11      1.29 o
  -9   0  12        0.56       -1.27      2.72 o
  -8   0  12        1.08        0.78      1.38 o
  -7   0  12        0.16        0.37      1.24 o
  -6   0  12        6.30        6.85      1.67 o
  -5   0  12       58.15       61.85      2.96 o
  -4   0  12       48.03       39.54      2.68 o
  -3   0  12      115.79      123.51      2.95 o
  -2   0  12        9.25        5.79      1.03 o
  -1   0  12       10.55       11.19      1.03 o
   0   0  12        0.05       -0.34      0.55 o
   1   0  12       12.83        9.43      0.81 o
   2   0  12        0.65       -0.45      0.55 o
   3   0  12       36.26       34.42      1.22 o
   4   0  12       36.30       35.06      1.20 o
   5   0  12        5.30        6.92      0.95 o
   6   0  12        7.47        5.69      0.79 o
   7   0  12       13.99       17.34      1.27 o
  -9   1  12        3.31       -1.09      2.90 o
  -8   1  12        1.54        2.81      1.61 o
  -7   1  12       24.22       30.91      1.96 o
  -6   1  12        8.08        7.79      1.96 o
  -5   1  12       23.65       23.89      1.98 o
  -4   1  12       19.09       20.34      2.15 o
  -3   1  12        1.03        0.14      0.83 o
  -2   1  12      132.87      123.77      6.44 o
  -1   1  12      126.02      142.01      3.22 o
   0   1  12       52.88       52.98      1.37 o
   1   1  12       97.02       90.57      1.83 o
   2   1  12        1.83        3.64      0.59 o
   3   1  12       91.54       78.00      1.93 o
   4   1  12       33.29       33.35      1.16 o
   5   1  12       45.82       38.60      1.45 o
   6   1  12        9.46        8.68      0.85 o
   7   1  12      114.58      109.57      2.48 o
   8   1  12       35.10       31.03      1.62 o
  -8   2  12        2.44        1.13      1.54 o
  -7   2  12       45.65       48.77      2.58 o
  -6   2  12        0.05       -2.18      2.18 o
  -5   2  12        2.75        1.67      0.99 o
  -4   2  12      105.00      107.81      3.04 o
  -3   2  12       23.99       22.94      1.67 o
  -2   2  12      347.48      316.34     16.68 o
  -1   2  12        2.28        1.36      0.93 o
   0   2  12      157.56      148.10      2.43 o
   1   2  12       76.51       82.37      1.53 o
   2   2  12        3.67        3.83      0.54 o
   3   2  12       69.43       58.54      1.61 o
   4   2  12        3.62        2.31      0.69 o
   5   2  12        1.27        0.56      0.56 o
   6   2  12       16.42       14.43      1.06 o
   7   2  12        0.14       -0.67      0.67 o
   8   2  12        0.28        0.55      1.08 o
  -8   3  12        6.04        7.80      2.72 o
  -7   3  12       35.26       35.85      2.38 o
  -6   3  12       15.17       16.25      1.33 o
  -5   3  12       16.05       14.30      1.64 o
  -4   3  12        0.72       -0.50      1.07 o
  -3   3  12        5.89        3.69      1.12 o
  -2   3  12       11.81       12.76      1.51 o
  -1   3  12      395.89      396.46      6.76 o
   0   3  12      198.32      186.57      2.97 o
   1   3  12      113.49      117.92      1.86 o
   2   3  12      136.55      137.51      2.28 o
   3   3  12       57.65       63.64      1.69 o
   4   3  12        1.37        1.72      0.64 o
   5   3  12        0.52        0.01      0.68 o
   6   3  12       12.36       13.10      1.08 o
   7   3  12       11.91       14.06      1.23 o
   8   3  12        2.32        1.64      1.07 o
   9   3  12        2.66        2.01      1.49 o
  -8   4  12        1.55        0.91      2.54 o
  -7   4  12        0.20        0.22      0.97 o
  -6   4  12       27.27       29.73      2.18 o
  -5   4  12       20.03       19.24      1.50 o
  -4   4  12       28.50       30.81      2.54 o
  -3   4  12        5.95        5.89      1.21 o
  -2   4  12      163.14      152.01      4.39 o
  -1   4  12      559.53      547.26     11.02 o
   0   4  12        0.04       -0.46      0.89 o
   1   4  12       23.59       21.49      0.91 o
   2   4  12       77.17       80.69      1.62 o
   3   4  12       87.26       92.89      1.86 o
   4   4  12        0.19       -0.49      0.50 o
   5   4  12      147.46      135.87      2.86 o
   6   4  12       81.88       76.76      2.24 o
   7   4  12       33.87       34.42      1.66 o
   8   4  12       11.28       11.45      1.23 o
   9   4  12        0.29       -1.86      1.86 o
  -7   5  12       11.85       17.59      3.90 o
  -6   5  12        6.29        7.84      1.17 o
  -5   5  12        1.84        2.90      0.95 o
  -4   5  12       73.10       66.64      2.33 o
  -3   5  12       20.81       23.38      4.17 o
  -2   5  12        9.30       10.12      2.90 o
  -1   5  12       32.62       34.27      2.54 o
   0   5  12      125.81      131.43      3.54 o
   1   5  12       34.69       32.28      4.08 o
   2   5  12        7.36        3.86      0.64 o
   3   5  12      127.34      136.06      2.37 o
   4   5  12       58.73       63.96      1.61 o
   5   5  12        0.50        0.46      0.57 o
   6   5  12       37.86       38.49      1.64 o
   7   5  12       34.90       32.44      1.65 o
   8   5  12        0.16       -0.71      0.89 o
   9   5  12        8.63        7.48      1.32 o
  -7   6  12        2.92        1.32      1.34 o
  -6   6  12        0.18       -0.87      0.87 o
  -5   6  12       20.73       26.50      1.47 o
  -4   6  12        0.95        0.82      0.96 o
  -3   6  12        4.95        6.19      1.00 o
  -2   6  12      183.49      175.95      6.71 o
  -1   6  12        2.07        0.73      1.45 o
   0   6  12       28.33       34.63      2.90 o
   1   6  12      483.23      483.15     11.24 o
   2   6  12       82.73       58.55      2.17 o
   3   6  12        6.33        6.39      0.77 o
   4   6  12        4.58        6.64      0.77 o
   5   6  12       42.10       40.77      1.55 o
   6   6  12       66.50       61.95      2.54 o
   7   6  12        3.03        0.95      0.99 o
   8   6  12        7.07        4.76      1.10 o
   9   6  12        9.27        8.16      1.30 o
  10   6  12        0.38        0.18      1.63 o
  -6   7  12        8.92        6.71      2.18 o
  -5   7  12        2.79        4.63      1.21 o
  -4   7  12        0.47        0.45      0.90 o
  -3   7  12        0.00        0.32      0.83 o
  -2   7  12       62.13       55.31      2.08 o
  -1   7  12        0.00       -0.74      0.74 o
   0   7  12       39.15       48.70      2.81 o
   1   7  12       57.78       54.20      1.73 o
   2   7  12       17.67       17.30      0.82 o
   3   7  12        0.00       -0.40      0.70 o
   4   7  12        3.32        1.90      0.83 o
   5   7  12       73.05       71.03      2.13 o
   6   7  12        5.23        6.38      0.96 o
   7   7  12       23.75       20.72      1.54 o
   8   7  12        1.57       -0.47      2.55 o
   9   7  12        2.09        0.53      1.19 o
  10   7  12       13.08       13.60      2.36 o
  -5   8  12        7.34        8.34      2.18 o
  -4   8  12       26.14       31.41      1.87 o
  -3   8  12       14.42       15.87      1.63 o
  -2   8  12        7.49        8.65      1.17 o
  -1   8  12        7.05        8.08      1.07 o
   0   8  12        9.87       11.10      1.07 o
   1   8  12       41.59       40.04      1.67 o
   2   8  12       27.59       20.73      1.21 o
   3   8  12        0.55        0.14      0.82 o
   4   8  12       12.83       10.21      1.21 o
   5   8  12        2.25        1.43      0.77 o
   6   8  12       10.67       10.60      1.04 o
   7   8  12        0.67        0.39      0.89 o
   8   8  12        0.67       -0.54      1.03 o
   9   8  12       11.59       11.19      2.15 o
  -4   9  12       11.42       15.41      2.54 o
  -3   9  12        0.24        0.81      0.96 o
  -2   9  12        0.15        0.00      0.87 o
  -1   9  12        0.66       -0.54      0.77 o
   0   9  12        1.51        2.67      0.87 o
   1   9  12       43.07       51.83      3.54 o
   2   9  12        4.02        7.80      1.63 o
   3   9  12        2.78        3.45      0.87 o
   4   9  12        7.34        6.93      1.08 o
   5   9  12        8.93       13.03      1.14 o
   6   9  12       39.21       41.35      1.87 o
   7   9  12       50.79       51.60      2.16 o
   8   9  12        0.36       -1.22      1.31 o
   9   9  12        0.06        1.18      1.17 o
  -3  10  12        4.54        5.80      1.99 o
  -2  10  12        4.38        3.61      1.13 o
  -1  10  12        0.17       -0.77      0.83 o
   0  10  12        3.09        0.36      1.45 o
   1  10  12        0.02       -1.27      1.27 o
   2  10  12      103.95      118.41      5.62 o
   3  10  12       73.05       81.42      4.35 o
   4  10  12       20.02       18.43      1.47 o
   5  10  12        9.59       13.76      3.54 o
   6  10  12       37.24       42.65      2.01 o
   7  10  12       27.76       33.71      1.85 o
   8  10  12        0.39        0.75      0.97 o
   9  10  12        0.58        0.28      1.34 o
  -2  11  12        0.19        3.08      1.99 o
  -1  11  12        1.83        1.99      1.63 o
   0  11  12        0.26        1.63      1.81 o
   1  11  12       34.80       33.18      3.26 o
   2  11  12       12.97       13.24      2.18 o
   3  11  12        9.92        7.62      1.99 o
   4  11  12        0.13        1.27      1.45 o
   5  11  12        0.12        0.45      1.03 o
   6  11  12        3.71        4.23      1.08 o
   7  11  12       10.21       15.61      1.92 o
   8  11  12        0.00       -0.13      0.93 o
   0  12  12       11.59       18.50      2.72 o
   1  12  12        0.23       -0.91      1.63 o
   2  12  12        0.72        1.09      1.63 o
   3  12  12        0.49        0.54      1.45 o
   4  12  12        9.95       11.06      2.18 o
   5  12  12        0.08        1.27      1.63 o
   6  12  12       24.62       23.15      1.60 o
   7  12  12        0.59        0.69      1.01 o
   3  13  12        0.01        1.63      1.81 o
   4  13  12        0.04        1.27      1.63 o
   5  13  12        0.01        1.63      1.63 o
  -5  -6  13        2.53        1.09      3.45 o
  -4  -6  13        4.00        4.73      2.61 o
  -3  -6  13        0.15       -2.43      2.43 o
  -2  -6  13        0.57       -0.08      2.37 o
  -1  -6  13        3.72        9.10      2.72 o
  -6  -5  13       13.70       16.79      3.07 o
  -5  -5  13        1.90        2.70      2.43 o
  -4  -5  13        1.34       -0.36      2.30 o
  -3  -5  13        0.80        3.78      2.30 o
  -2  -5  13       12.12       15.59      2.74 o
  -1  -5  13       28.39       27.37      6.53 o
   0  -5  13        6.67        6.59      1.81 o
   1  -5  13        5.06        4.90      2.09 o
  -7  -4  13        1.05        2.16      2.30 o
  -6  -4  13       13.10       20.60      3.01 o
  -5  -4  13       15.84       15.87      2.75 o
  -4  -4  13        6.08        4.35      2.31 o
  -3  -4  13        0.78       -1.87      1.91 o
  -2  -4  13        5.17       11.70      2.50 o
  -1  -4  13       61.64       85.11      4.90 o
   0  -4  13       21.90       23.31      1.60 o
   1  -4  13        2.80        6.40      1.74 o
   2  -4  13       11.59       19.29      2.13 o
   3  -4  13        1.80        0.88      1.57 o
  -8  -3  13        3.97        1.43      3.54 o
  -7  -3  13        0.02        2.76      2.27 o
  -6  -3  13       22.53       30.09      5.80 o
  -5  -3  13        0.97        2.18      2.04 o
  -4  -3  13       41.88       48.53      4.71 o
  -3  -3  13        0.45        1.67      1.98 o
  -2  -3  13        7.13       11.42      3.26 o
  -1  -3  13        0.92       -2.18      2.18 o
   0  -3  13        2.51        4.27      1.77 o
   1  -3  13        4.18        2.56      1.02 o
   2  -3  13       58.58       60.89      2.42 o
   3  -3  13        4.86        5.60      1.38 o
   4  -3  13        0.89       -0.30      1.47 o
  -8  -2  13        0.72        2.23      2.43 o
  -7  -2  13        0.72        2.74      1.72 o
  -6  -2  13        6.48        5.26      1.81 o
  -5  -2  13       23.44       25.22      4.44 o
  -4  -2  13        3.51        2.23      1.98 o
  -3  -2  13       10.11        6.97      2.04 o
  -2  -2  13        1.12        2.90      2.36 o
  -1  -2  13       12.95       14.14      2.90 o
   0  -2  13        0.00       -0.13      0.70 o
   1  -2  13        1.88       -0.36      0.68 o
   2  -2  13       11.25        6.44      0.96 o
   3  -2  13       38.70       44.20      1.86 o
   4  -2  13       34.03       31.17      2.37 o
   5  -2  13        9.92       10.70      1.41 o
  -8  -1  13        0.59        2.35      4.17 o
  -7  -1  13        8.32       10.05      2.97 o
  -6  -1  13        0.04        0.64      1.56 o
  -5  -1  13       21.01       26.11      3.99 o
  -4  -1  13      182.36      190.95      6.02 o
  -3  -1  13       26.99       34.26      4.99 o
  -2  -1  13       62.53       73.44      5.08 o
  -1  -1  13       48.01       52.95      4.35 o
   0  -1  13       45.92       54.39      1.72 o
   1  -1  13        5.41        8.78      0.91 o
   2  -1  13       24.42       27.71      1.38 o
   3  -1  13        1.20       -0.05      0.78 o
   4  -1  13       25.99       24.74      2.37 o
   5  -1  13        0.02       -1.13      1.13 o
   6  -1  13        1.61        0.87      1.09 o
  -8   0  13       18.75       29.83      2.18 o
  -7   0  13        6.97       12.55      4.44 o
  -6   0  13       18.25       17.32      1.97 o
  -5   0  13        1.54        3.05      1.44 o
  -4   0  13       61.93       70.72      5.26 o
  -3   0  13      253.86      274.63     17.05 o
  -2   0  13        1.79        3.23      0.85 o
  -1   0  13        5.36        4.89      1.00 o
   0   0  13        9.35        8.20      0.79 o
   1   0  13       13.82       12.83      0.96 o
   2   0  13        2.66        2.19      0.76 o
   3   0  13       35.49       39.17      1.58 o
   4   0  13        5.08        5.59      0.81 o
   5   0  13        0.02       -0.57      0.57 o
   6   0  13        4.58        5.73      0.95 o
   7   0  13        9.93       10.48      1.15 o
  -8   1  13       11.25       14.13      3.26 o
  -7   1  13        3.12        1.81      2.90 o
  -6   1  13       10.14       10.65      2.90 o
  -5   1  13        0.47        1.65      1.60 o
  -4   1  13        1.48        2.25      1.73 o
  -3   1  13      149.84      148.73      4.36 o
  -2   1  13        2.45        3.52      0.91 o
  -1   1  13      157.95      166.71      3.67 o
   0   1  13       97.09       98.67      1.97 o
   1   1  13        0.09        0.31      0.62 o
   2   1  13       71.72       71.14      1.68 o
   3   1  13        8.05        4.51      0.70 o
   4   1  13        0.58       -0.66      0.66 o
   5   1  13        1.58        2.64      0.66 o
   6   1  13        0.00       -0.72      0.72 o
   7   1  13        0.72        1.21      0.87 o
  -8   2  13        8.03        6.53      3.26 o
  -7   2  13        1.77       -0.03      2.63 o
  -6   2  13        0.26        1.63      2.54 o
  -5   2  13        9.06        7.62      2.90 o
  -4   2  13       20.84       25.55      1.98 o
  -3   2  13        2.17        0.59      0.70 o
  -2   2  13      183.43      176.12      4.72 o
  -1   2  13      399.54      419.29      7.28 o
   0   2  13      100.30      104.66      2.01 o
   1   2  13      156.35      159.49      2.37 o
   2   2  13       33.99       36.90      1.10 o
   3   2  13       15.74       11.37      1.62 o
   4   2  13       16.24       14.38      0.98 o
   5   2  13       20.49       25.48      1.08 o
   6   2  13       26.44       22.29      1.38 o
   7   2  13      102.71       97.41      2.72 o
   8   2  13        0.20        0.66      1.19 o
  -8   3  13        0.01       -2.54      2.54 o
  -7   3  13        0.88        2.95      3.99 o
  -6   3  13       30.67       33.73      3.99 o
  -5   3  13        0.77        0.43      1.10 o
  -4   3  13        0.04        1.66      2.63 o
  -3   3  13      288.45      299.44      9.61 o
  -2   3  13       32.84       28.62      2.27 o
  -1   3  13        0.01       -0.09      0.79 o
   0   3  13        5.04        3.96      0.62 o
   1   3  13       19.53       19.66      0.86 o
   2   3  13       24.09       21.17      0.91 o
   3   3  13        4.91        6.04      0.67 o
   4   3  13      106.88      100.01      2.36 o
   5   3  13       58.22       58.69      1.86 o
   6   3  13        0.66        2.20      0.83 o
   7   3  13       64.13       67.61      3.06 o
   8   3  13        6.02        3.92      1.34 o
  -7   4  13       14.32       14.42      4.81 o
  -6   4  13        9.05        7.63      1.16 o
  -5   4  13        0.06        0.25      1.21 o
  -4   4  13        0.00       -0.93      0.93 o
  -3   4  13        1.08        0.23      0.96 o
  -2   4  13       12.74       17.96      2.99 o
  -1   4  13       32.94       30.58      1.96 o
   0   4  13       10.04        9.63      0.91 o
   1   4  13       72.30       76.43      1.55 o
   2   4  13       24.03       21.62      0.90 o
   3   4  13       50.54       54.46      1.44 o
   4   4  13       14.45       14.99      0.88 o
   5   4  13       25.73       23.73      1.27 o
   6   4  13       76.10       70.43      2.17 o
   7   4  13        0.44        0.80      1.07 o
   8   4  13        9.51        7.48      1.24 o
   9   4  13       12.78       11.22      2.06 o
  -7   5  13       10.88       11.48      3.99 o
  -6   5  13        0.40       -0.32      1.08 o
  -5   5  13        2.82        1.29      0.87 o
  -4   5  13        0.15       -0.89      1.13 o
  -3   5  13       56.37       51.50      3.26 o
  -2   5  13        8.46        7.98      1.63 o
  -1   5  13       22.23       17.23      1.99 o
   0   5  13      115.67      110.43      4.90 o
   1   5  13       77.80       74.44      5.44 o
   2   5  13       40.50       38.92      1.34 o
   3   5  13       24.76       29.68      1.31 o
   4   5  13       12.98       13.86      0.87 o
   5   5  13       16.55       12.11      1.06 o
   6   5  13        6.05        6.03      0.96 o
   7   5  13       29.45       29.93      1.63 o
   8   5  13        5.62        5.03      1.16 o
   9   5  13        0.29       -1.22      1.22 o
  -6   6  13        0.00       -1.45      1.45 o
  -5   6  13       11.36       13.34      1.47 o
  -4   6  13        9.93       10.95      1.26 o
  -3   6  13       17.62       15.16      1.31 o
  -2   6  13        7.87        8.16      1.81 o
  -1   6  13      115.35      105.72      4.90 o
   0   6  13      314.84      306.63      9.97 o
   1   6  13        9.41        7.77      1.18 o
   2   6  13      183.74      166.91      4.21 o
   3   6  13        2.71        3.68      0.77 o
   4   6  13        6.62        8.05      0.90 o
   5   6  13       53.99       53.97      2.43 o
   6   6  13       12.72       10.50      1.26 o
   7   6  13        0.11       -0.91      0.91 o
   8   6  13        0.86       -1.05      1.05 o
   9   6  13       10.35       12.39      2.24 o
  -6   7  13        0.45       -1.45      1.63 o
  -5   7  13       16.07       18.58      1.70 o
  -4   7  13        3.49        4.58      1.36 o
  -3   7  13        4.04        3.37      1.00 o
  -2   7  13       14.51       13.02      1.63 o
  -1   7  13       32.25       31.93      2.09 o
   0   7  13        0.21        0.54      1.27 o
   1   7  13       11.74        9.79      1.81 o
   2   7  13        2.64        0.95      0.74 o
   3   7  13        6.55        8.24      0.71 o
   4   7  13        1.68        1.08      0.72 o
   5   7  13       12.51       13.34      1.11 o
   6   7  13        0.28       -0.16      0.69 o
   7   7  13       19.50       20.40      1.58 o
   8   7  13        0.17       -1.05      1.05 o
   9   7  13       21.93       26.50      1.96 o
  -5   8  13       11.16       17.05      2.72 o
  -4   8  13        0.30        0.66      1.00 o
  -3   8  13       18.65       23.06      2.99 o
  -2   8  13        0.50       -1.34      1.45 o
  -1   8  13        9.27       13.10      1.21 o
   0   8  13        7.41        4.62      0.91 o
   1   8  13        8.31        9.29      0.96 o
   2   8  13       12.85       14.80      1.07 o
   3   8  13       12.69       11.68      1.17 o
   4   8  13        7.29        9.29      1.03 o
   5   8  13       15.45       14.32      1.37 o
   6   8  13        0.16       -0.41      0.74 o
   7   8  13        5.29        5.19      1.21 o
   8   8  13        3.33        1.05      2.06 o
   9   8  13        0.95       -0.17      2.99 o
  -4   9  13        0.41        0.36      1.81 o
  -3   9  13        0.42        1.45      1.81 o
  -2   9  13        6.50        6.78      1.21 o
  -1   9  13        4.97        5.46      1.09 o
   0   9  13        0.00        0.71      1.00 o
   1   9  13       26.64       25.79      1.51 o
   2   9  13       38.26       44.24      3.26 o
   3   9  13        3.86        4.17      1.63 o
   4   9  13        0.10       -0.27      0.77 o
   5   9  13        8.54        8.58      1.09 o
   6   9  13        0.12        0.06      0.88 o
   7   9  13       28.16       31.96      1.80 o
   8   9  13        5.30        4.85      1.47 o
   9   9  13        2.47        1.10      3.55 o
  -3  10  13        0.32        0.00      1.63 o
  -2  10  13        4.67        2.54      1.81 o
  -1  10  13       17.59       21.37      1.90 o
   0  10  13        0.74        0.16      0.87 o
   1  10  13        9.21       12.51      2.18 o
   2  10  13        8.81       16.50      2.36 o
   3  10  13        0.05        0.91      1.45 o
   4  10  13        2.64        1.27      1.45 o
   5  10  13       21.49       17.66      1.35 o
   6  10  13        3.51        4.76      1.00 o
   7  10  13       59.97       64.01      2.50 o
   8  10  13       21.80       21.50      2.20 o
  -1  11  13       14.29       18.31      2.90 o
   0  11  13        0.57        1.81      1.63 o
   1  11  13        0.08        2.18      1.63 o
   2  11  13        0.11       -0.18      1.45 o
   3  11  13       30.31       26.29      2.90 o
   4  11  13       40.79       43.52      3.63 o
   5  11  13        0.10       -0.30      0.96 o
   6  11  13        0.52       -0.21      0.93 o
   7  11  13        0.97        0.30      1.01 o
   8  11  13        0.13       -1.27      1.45 o
   1  12  13        0.28        1.45      1.81 o
   2  12  13       11.66       13.60      2.54 o
   3  12  13        1.36        3.08      1.81 o
   4  12  13        2.82        7.80      2.18 o
   5  12  13        1.22        1.45      1.63 o
   6  12  13        3.09        2.85      1.14 o
  -4  -5  14        1.26        1.31      2.72 o
  -3  -5  14        0.76       -0.88      2.24 o
  -2  -5  14        2.08        3.07      2.43 o
  -1  -5  14        0.30       -1.30      1.30 o
  -6  -4  14        2.52        5.25      2.63 o
  -5  -4  14        4.25        5.22      2.63 o
  -4  -4  14        0.65        0.81      2.24 o
  -3  -4  14        0.54        1.68      2.24 o
  -2  -4  14       11.96        7.72      4.44 o
  -1  -4  14       13.96       18.31      3.63 o
   0  -4  14        1.10        0.33      1.51 o
   1  -4  14        5.02        9.31      1.95 o
  -7  -3  14       27.87       30.63      3.27 o
  -6  -3  14        4.39        3.26      3.81 o
  -5  -3  14       15.12       17.22      2.81 o
  -4  -3  14        0.91        4.79      2.27 o
  -3  -3  14        4.99        9.06      3.35 o
  -2  -3  14        3.07        1.90      2.04 o
  -1  -3  14       30.15       37.11      2.38 o
   0  -3  14       16.03       21.03      2.09 o
   1  -3  14       31.09       35.59      2.53 o
   2  -3  14        0.46        0.60      1.54 o
   3  -3  14       22.32       22.38      4.71 o
  -7  -2  14       10.94        9.97      2.69 o
  -6  -2  14        1.07        2.11      2.24 o
  -5  -2  14       36.54       34.45      4.71 o
  -4  -2  14        0.97        1.27      1.92 o
  -3  -2  14        0.11       -0.60      1.73 o
  -2  -2  14       34.22       32.46      4.17 o
  -1  -2  14        0.70        5.98      2.72 o
   0  -2  14       18.00       20.79      1.48 o
   1  -2  14        2.45        2.34      1.00 o
   2  -2  14       13.82       12.46      1.21 o
   3  -2  14       24.26       22.72      1.78 o
   4  -2  14        0.00        2.23      1.52 o
  -7  -1  14        1.76        3.08      2.36 o
  -6  -1  14       21.49       26.66      2.94 o
  -5  -1  14       26.66       30.46      4.17 o
  -4  -1  14        6.83        7.91      2.11 o
  -3  -1  14       17.75       18.23      4.35 o
  -2  -1  14        0.61        1.27      2.36 o
  -1  -1  14        0.02       -1.63      2.36 o
   0  -1  14       21.25       21.13      1.37 o
   1  -1  14       15.56       19.01      1.17 o
   2  -1  14        7.07        8.10      1.60 o
   3  -1  14       11.81        8.37      1.08 o
   4  -1  14        0.00       -0.57      1.26 o
   5  -1  14        2.19        0.51      2.54 o
  -7   0  14        6.32        3.49      2.17 o
  -6   0  14        3.10        4.26      2.63 o
  -5   0  14       16.09       23.55      2.63 o
  -4   0  14        5.68        3.26      2.54 o
  -3   0  14        7.39        9.56      2.90 o
  -2   0  14      104.75       98.46      5.80 o
  -1   0  14       59.21       62.27      2.83 o
   0   0  14        5.65        4.79      1.18 o
   1   0  14       36.15       41.47      2.62 o
   2   0  14        2.15        2.32      0.79 o
   3   0  14       17.79       14.06      1.27 o
   4   0  14       12.56       10.89      1.27 o
   5   0  14        0.46       -0.39      1.76 o
   6   0  14        0.88       -0.02      0.82 o
  -7   1  14        7.00        3.26      3.08 o
  -6   1  14        0.86        0.54      2.90 o
  -5   1  14        1.49        1.99      2.54 o
  -4   1  14        0.08       -0.36      2.36 o
  -3   1  14       25.93       28.29      3.45 o
  -2   1  14      105.79      112.86      2.95 o
  -1   1  14        4.98        2.49      0.89 o
   0   1  14       37.23       41.79      1.34 o
   1   1  14        0.11        0.31      0.64 o
   2   1  14       15.92       16.20      1.11 o
   3   1  14        1.56        1.15      0.67 o
   4   1  14        5.16        4.46      0.89 o
   5   1  14        2.12        2.08      0.88 o
   6   1  14       12.45       13.63      1.14 o
   7   1  14        0.04        0.97      1.23 o
  -7   2  14        0.74       -1.63      2.54 o
  -6   2  14        0.07        2.54      2.72 o
  -5   2  14        0.19       -1.27      2.36 o
  -4   2  14       49.42       44.43      4.35 o
  -3   2  14        4.45        4.21      1.37 o
  -2   2  14        5.34        6.65      1.34 o
  -1   2  14       93.13       90.94      2.20 o
   0   2  14       12.41       12.42      0.81 o
   1   2  14        0.76        0.28      0.53 o
   2   2  14       34.18       39.44      1.28 o
   3   2  14       35.96       36.83      1.39 o
   4   2  14        0.32       -0.20      0.64 o
   5   2  14        3.42        4.69      0.87 o
   6   2  14       26.89       25.24      1.49 o
   7   2  14        9.80       10.80      1.43 o
  -7   3  14        2.06        0.65      1.90 o
  -6   3  14        1.94       -0.36      2.54 o
  -5   3  14        0.76       -1.99      2.36 o
  -4   3  14       46.02       53.32      4.44 o
  -3   3  14       10.20       10.67      1.51 o
  -2   3  14       10.45       10.21      1.51 o
  -1   3  14        3.05        3.45      0.87 o
   0   3  14        0.17       -0.54      0.54 o
   1   3  14       10.10       11.61      0.73 o
   2   3  14        0.01       -0.47      0.47 o
   3   3  14        4.42        5.18      0.84 o
   4   3  14       18.58       17.83      1.18 o
   5   3  14        3.79        2.37      0.76 o
   6   3  14        0.13        0.58      0.87 o
   7   3  14        5.00        4.96      1.11 o
   8   3  14       35.98       37.06      3.52 o
  -7   4  14        8.02        4.71      2.90 o
  -6   4  14        7.67        5.08      2.72 o
  -5   4  14        1.59       -0.14      1.18 o
  -4   4  14        8.10        7.38      1.48 o
  -3   4  14       34.89       44.93      2.53 o
  -2   4  14       55.08       54.94      3.45 o
  -1   4  14       72.82       69.63      3.81 o
   0   4  14       39.60       38.44      2.90 o
   1   4  14        4.62        7.33      0.71 o
   2   4  14       32.75       29.06      1.05 o
   3   4  14        0.62       -0.49      0.64 o
   4   4  14       11.21        9.41      1.33 o
   5   4  14       66.81       63.39      1.98 o
   6   4  14        0.64        0.10      0.86 o
   7   4  14        2.28        1.12      1.27 o
   8   4  14        2.24        0.04      1.27 o
  -6   5  14       17.41       20.31      1.73 o
  -5   5  14        4.24        3.99      1.81 o
  -4   5  14        0.89        0.54      1.45 o
  -3   5  14       15.58       11.24      1.99 o
  -2   5  14       29.59       30.46      2.72 o
  -1   5  14       14.06       13.96      1.99 o
   0   5  14       36.49       30.64      2.54 o
   1   5  14        0.42        0.12      1.00 o
   2   5  14       26.66       19.11      1.43 o
   3   5  14       28.46       23.98      1.20 o
   4   5  14        2.28        1.90      0.77 o
   5   5  14        0.02        0.21      0.88 o
   6   5  14       19.48       14.76      1.40 o
   7   5  14       12.85       11.88      1.30 o
   8   5  14        2.17       -0.95      1.11 o
  -6   6  14        8.19       11.24      2.36 o
  -5   6  14       14.83       13.80      1.52 o
  -4   6  14        6.71        5.90      1.13 o
  -3   6  14       18.83       19.04      2.36 o
  -2   6  14        3.26        1.09      1.45 o
  -1   6  14        0.46        0.18      1.27 o
   0   6  14       17.11       19.77      2.36 o
   1   6  14        1.22       -0.36      1.27 o
   2   6  14       46.50       46.36      2.00 o
   3   6  14       62.69       56.78      2.02 o
   4   6  14        6.18        7.90      0.95 o
   5   6  14       29.61       28.73      2.06 o
   6   6  14        0.28       -0.86      0.86 o
   7   6  14        0.05        0.31      1.06 o
   8   6  14       11.48        9.11      1.48 o
  -5   7  14        0.98        1.63      1.63 o
  -4   7  14       16.07       18.64      1.57 o
  -3   7  14        0.56        1.14      0.87 o
  -2   7  14       34.26       39.71      3.26 o
  -1   7  14        3.03        3.45      1.45 o
   0   7  14        0.00        0.54      1.27 o
   1   7  14       19.49       18.31      2.36 o
   2   7  14        1.68        0.85      0.77 o
   3   7  14       46.31       48.37      1.88 o
   4   7  14       13.63       17.78      1.22 o
   5   7  14        0.78        0.89      0.85 o
   6   7  14        4.08        5.05      1.00 o
   7   7  14        2.58       -0.38      1.93 o
   8   7  14       12.85        9.33      3.70 o
  -4   8  14       10.03       12.87      2.54 o
  -3   8  14        0.17        0.00      1.00 o
  -2   8  14        3.40        3.67      1.36 o
  -1   8  14       11.84       16.42      1.24 o
   0   8  14       11.12       12.85      1.07 o
   1   8  14        0.08        0.02      0.74 o
   2   8  14        1.04        0.79      0.91 o
   3   8  14       30.93       25.74      1.90 o
   4   8  14        3.51        3.31      0.88 o
   5   8  14        2.32        2.23      0.90 o
   6   8  14        8.12       11.57      1.29 o
   7   8  14        0.26        0.14      1.13 o
   8   8  14        6.05        6.88      2.48 o
  -3   9  14       18.82       27.20      3.26 o
  -2   9  14       15.39       14.55      1.99 o
  -1   9  14       13.91       14.52      1.34 o
   0   9  14        8.41        9.75      1.10 o
   1   9  14        3.16        3.45      0.93 o
   2   9  14        8.29        8.52      1.99 o
   3   9  14        3.06        1.81      1.45 o
   4   9  14        1.07        0.54      0.87 o
   5   9  14       10.27       13.68      1.23 o
   6   9  14       46.51       49.97      2.13 o
   7   9  14       40.93       45.47      2.13 o
   8   9  14        7.70       11.96      2.09 o
  -2  10  14        0.55        0.00      1.81 o
  -1  10  14        9.62       13.24      2.36 o
   0  10  14        8.12        7.10      1.17 o
   1  10  14        3.90        3.99      1.81 o
   2  10  14       35.27       42.79      3.45 o
   3  10  14       14.14       11.97      2.36 o
   4  10  14        0.87        1.45      1.45 o
   5  10  14       10.00       14.04      1.33 o
   6  10  14        4.06        2.99      0.99 o
   7  10  14        0.17        0.51      0.95 o
   0  11  14        0.96        0.73      1.81 o
   1  11  14       10.83       15.23      2.54 o
   2  11  14        0.09       -0.36      1.45 o
   3  11  14       13.20       13.24      2.36 o
   4  11  14        0.11        0.00      1.63 o
   5  11  14        2.41        2.75      1.34 o
   6  11  14        0.03        0.21      0.95 o
   7  11  14       33.23       38.21      2.05 o
   2  12  14       13.16       23.57      3.08 o
   3  12  14        0.19        1.45      1.81 o
   4  12  14       10.88        8.16      2.36 o
   5  12  14        0.13       -0.54      1.63 o
  -4  -4  15        5.97        9.79      3.99 o
  -3  -4  15        0.15        1.90      2.37 o
  -2  -4  15        0.77        3.61      2.37 o
  -1  -4  15        2.17        1.38      2.36 o
  -5  -3  15       12.42       11.65      2.75 o
  -4  -3  15       13.03       16.87      2.81 o
  -3  -3  15        2.61        3.59      2.24 o
  -2  -3  15        0.89       -1.12      2.11 o
  -1  -3  15       33.54       42.61      2.78 o
   0  -3  15        0.12        0.14      1.40 o
   1  -3  15        5.74        9.45      1.95 o
  -6  -2  15        2.53        3.79      2.35 o
  -5  -2  15        8.43        7.43      3.63 o
  -4  -2  15       16.74       22.20      3.63 o
  -3  -2  15        1.38        1.82      2.81 o
  -2  -2  15        3.56        1.09      2.90 o
  -1  -2  15       35.76       42.58      2.52 o
   0  -2  15        1.62        4.18      1.06 o
   1  -2  15        1.14        0.15      1.37 o
   2  -2  15        1.19        1.41      1.61 o
   3  -2  15        0.50        2.36      1.99 o
  -6  -1  15        9.69       12.46      2.63 o
  -5  -1  15        0.04        2.18      3.08 o
  -4  -1  15       11.44        7.98      3.26 o
  -3  -1  15       10.51        7.80      2.18 o
  -2  -1  15        0.36        0.00      2.72 o
  -1  -1  15       36.83       41.44      1.91 o
   0  -1  15        7.73        8.71      1.41 o
   1  -1  15        0.00       -0.25      0.85 o
   2  -1  15        0.19       -0.13      0.94 o
   3  -1  15        3.27        2.86      1.47 o
   4  -1  15        1.42        1.18      1.72 o
  -7   0  15        0.57       -2.54      2.54 o
  -6   0  15       22.06       22.30      3.99 o
  -5   0  15        1.16        2.90      2.72 o
  -4   0  15        0.35        3.81      2.72 o
  -3   0  15       13.27       10.70      2.72 o
  -2   0  15        2.23        1.27      2.54 o
  -1   0  15       88.56       96.66      2.76 o
   0   0  15       38.64       48.08      1.77 o
   1   0  15        1.22        0.21      1.02 o
   2   0  15        5.31        5.20      0.98 o
   3   0  15        0.19       -0.49      0.88 o
   4   0  15        3.74        2.22      1.47 o
   5   0  15        3.87        3.22      1.73 o
  -7   1  15       12.26       13.42      3.99 o
  -6   1  15        0.05       -2.72      2.72 o
  -5   1  15        0.30       -0.91      2.72 o
  -4   1  15        0.99        2.54      2.72 o
  -3   1  15       14.09       24.12      3.45 o
  -2   1  15       31.85       36.63      3.63 o
  -1   1  15        1.98        1.21      0.79 o
   0   1  15       31.68       36.67      1.49 o
   1   1  15        8.02        6.56      0.92 o
   2   1  15       18.47       13.52      1.11 o
   3   1  15        2.63        3.81      1.04 o
   4   1  15       30.09       35.49      1.56 o
   5   1  15        4.42        5.20      1.40 o
   6   1  15        0.72       -0.96      0.96 o
  -7   2  15       45.43       54.76      5.44 o
  -6   2  15       11.72       11.24      3.45 o
  -5   2  15        1.74        1.63      2.72 o
  -4   2  15        2.25        4.53      2.90 o
  -3   2  15       20.62       19.58      3.45 o
  -2   2  15       19.31       18.36      1.60 o
  -1   2  15       53.23       53.69      1.50 o
   0   2  15       19.30       18.66      0.97 o
   1   2  15       12.23       13.77      1.09 o
   2   2  15        6.63        7.64      1.04 o
   3   2  15       17.02       19.72      1.39 o
   4   2  15       28.58       32.01      2.49 o
   5   2  15        0.73        1.89      1.08 o
   6   2  15        8.51       12.62      1.43 o
  -6   3  15       20.11       23.21      3.99 o
  -5   3  15        4.69        5.44      2.72 o
  -4   3  15       37.83       35.72      4.17 o
  -3   3  15       25.83       26.78      2.04 o
  -2   3  15        5.40       11.52      1.54 o
  -1   3  15        5.48        4.71      1.21 o
   0   3  15        5.47        5.23      0.92 o
   1   3  15       11.42       12.76      0.88 o
   2   3  15        2.53        2.42      0.70 o
   3   3  15       10.85       11.81      0.95 o
   4   3  15        2.91        1.76      0.77 o
   5   3  15       24.39       24.39      1.38 o
   6   3  15        7.16        6.53      1.47 o
   7   3  15        1.89        2.34      1.28 o
  -6   4  15        0.00       -2.72      2.72 o
  -5   4  15       33.88       32.82      4.17 o
  -4   4  15        0.45        0.54      1.45 o
  -3   4  15       46.25       58.39      3.63 o
  -2   4  15        2.90        7.43      1.81 o
  -1   4  15       42.75       47.69      3.26 o
   0   4  15       25.56       24.82      1.86 o
   1   4  15       22.54       23.73      1.62 o
   2   4  15        3.17        3.27      0.74 o
   3   4  15       30.75       27.60      1.33 o
   4   4  15       55.68       56.42      2.13 o
   5   4  15       49.43       50.29      1.84 o
   6   4  15       11.02       11.02      1.21 o
   7   4  15        0.07       -0.92      0.92 o
  -5   5  15       34.14       39.35      3.45 o
  -4   5  15        3.56        6.17      1.81 o
  -3   5  15       13.11       15.96      2.36 o
  -2   5  15        0.71        0.91      1.45 o
  -1   5  15        3.60        5.98      1.63 o
   0   5  15       18.85       19.22      2.36 o
   1   5  15       34.34       34.44      1.71 o
   2   5  15       36.03       35.67      1.62 o
   3   5  15        2.90        2.37      0.75 o
   4   5  15       13.53       14.39      1.04 o
   5   5  15        2.89       -0.92      0.92 o
   6   5  15        1.30        0.56      0.97 o
   7   5  15        1.79        1.70      1.20 o
  -5   6  15       13.73       18.42      1.61 o
  -4   6  15       16.78       24.30      2.90 o
  -3   6  15        1.65        3.08      1.63 o
  -2   6  15        1.83       -1.27      1.27 o
  -1   6  15       22.24       17.23      2.36 o
   0   6  15       13.04       19.58      2.36 o
   1   6  15        0.16        0.54      1.45 o
   2   6  15       13.96       16.29      1.17 o
   3   6  15        0.00        0.34      0.75 o
   4   6  15        0.00        0.89      0.77 o
   5   6  15        0.01       -0.69      0.72 o
   6   6  15       23.88       24.50      2.13 o
   7   6  15       79.76       79.33      4.98 o
   8   6  15       10.82       10.34      1.99 o
  -4   7  15        0.79        2.29      1.04 o
  -3   7  15        1.83        0.36      1.63 o
  -2   7  15       34.99       38.08      3.26 o
  -1   7  15        6.43        5.80      1.81 o
   0   7  15        0.16        1.09      1.27 o
   1   7  15       11.65       15.59      2.36 o
   2   7  15      139.26      139.99      6.17 o
   3   7  15        0.08        0.50      0.75 o
   4   7  15       35.79       39.41      1.79 o
   5   7  15        0.43       -0.72      0.72 o
   6   7  15        1.15        0.65      1.30 o
   7   7  15       23.70       26.26      2.04 o
   8   7  15        5.26        4.90      1.65 o
  -3   8  15        1.57        3.05      1.07 o
  -2   8  15        7.08        6.11      1.27 o
  -1   8  15        0.57        3.81      1.81 o
   0   8  15       35.72       38.44      3.26 o
   1   8  15       12.24       11.79      2.18 o
   2   8  15        6.48        4.53      1.81 o
   3   8  15       36.85       51.68      3.81 o
   4   8  15        1.33        0.84      0.82 o
   5   8  15        6.57        3.43      0.95 o
   6   8  15        6.25        7.05      1.14 o
   7   8  15       12.31       13.28      2.81 o
  -2   9  15       24.03       26.48      1.78 o
  -1   9  15        2.04        4.41      1.07 o
   0   9  15        7.17        9.16      1.27 o
   1   9  15        0.00        0.63      0.77 o
   2   9  15       14.44       17.33      2.63 o
   3   9  15        8.11        9.61      1.99 o
   4   9  15        8.30        5.65      1.54 o
   5   9  15        0.00       -0.23      0.86 o
   6   9  15        1.99        4.08      1.09 o
   7   9  15        0.26        0.18      0.92 o
  -1  10  15        0.03       -0.54      1.63 o
   0  10  15        1.12        0.60      1.00 o
   1  10  15        0.15       -1.45      1.45 o
   2  10  15       15.51       15.96      2.54 o
   3  10  15        9.08        6.89      1.99 o
   4  10  15        1.88       -0.36      1.63 o
   5  10  15        1.26        4.01      1.16 o
   6  10  15       23.51       24.59      2.20 o
   7  10  15        0.01       -0.91      1.45 o
   1  11  15        6.16        6.17      2.36 o
   2  11  15        0.15        0.73      1.63 o
   3  11  15       16.92       22.12      2.90 o
   4  11  15        0.45        0.91      1.63 o
   5  11  15        0.04       -0.39      1.36 o
  -2  -3  16        5.56        8.70      3.63 o
  -4  -2  16        0.05       -2.90      2.90 o
  -3  -2  16        3.93        8.03      2.35 o
  -2  -2  16        0.92        1.83      2.45 o
  -1  -2  16        3.10        5.87      1.70 o
   0  -2  16       13.13       14.70      2.08 o
   1  -2  16        0.11       -1.56      1.72 o
  -5  -1  16       12.47       15.23      3.99 o
  -4  -1  16        0.70       -0.73      2.54 o
  -3  -1  16        2.52        5.08      2.18 o
  -2  -1  16       33.43       29.01      4.17 o
  -1  -1  16        0.97        1.92      1.31 o
   0  -1  16       41.45       40.24      2.06 o
   1  -1  16       20.54       26.09      2.27 o
   2  -1  16        4.07        3.76      1.74 o
   3  -1  16        1.93        1.99      1.99 o
  -5   0  16       36.53       37.90      4.90 o
  -3   0  16        3.90        7.98      2.90 o
  -2   0  16        1.08       -2.36      2.36 o
  -1   0  16        7.45        8.31      1.17 o
   0   0  16       32.20       35.98      1.88 o
   1   0  16        4.82        1.89      1.03 o
   2   0  16        5.46        4.00      1.02 o
   3   0  16       11.47        9.88      1.80 o
   4   0  16        1.22        2.65      2.09 o
  -6   1  16        0.00       -1.27      3.08 o
  -5   1  16        7.80        9.97      3.45 o
  -4   1  16        1.75       -1.63      2.54 o
  -2   1  16       26.59       20.67      3.26 o
  -1   1  16        3.36        4.80      1.00 o
   0   1  16       24.40       24.30      1.30 o
   1   1  16       12.27       14.49      1.18 o
   2   1  16        1.19        2.47      1.02 o
   3   1  16       31.70       30.64      3.08 o
   4   1  16        0.04       -0.58      1.47 o
  -6   2  16        1.46       -1.27      3.08 o
  -5   2  16        7.29        7.43      3.26 o
  -4   2  16       10.51       14.51      3.45 o
  -3   2  16       10.53       10.70      3.26 o
  -1   2  16        7.89        7.21      1.18 o
   0   2  16       58.34       61.36      2.15 o
   1   2  16        2.93        2.86      1.05 o
   2   2  16       62.56       57.94      2.15 o
   3   2  16       51.84       51.58      2.18 o
   4   2  16        1.83        2.12      0.88 o
   5   2  16       62.91       66.77      3.34 o
  -5   3  16       25.42       36.08      4.35 o
  -4   3  16        0.20        0.36      2.72 o
  -2   3  16        6.72        4.35      1.63 o
  -1   3  16       15.40       15.09      1.90 o
   0   3  16        6.82        7.36      1.41 o
   1   3  16        7.78        9.79      1.07 o
   2   3  16        9.65       10.32      0.99 o
   3   3  16        1.81        1.65      0.94 o
   4   3  16        1.29       -0.01      0.79 o
   5   3  16       30.35       29.66      1.58 o
   6   3  16        0.50        0.57      1.17 o
  -3   4  16        5.55        8.89      1.99 o
  -2   4  16        0.15        0.18      1.45 o
  -1   4  16       20.81       24.84      2.72 o
   0   4  16        0.00        0.75      1.13 o
   1   4  16        0.04        0.45      1.08 o
   2   4  16        0.32        1.02      0.71 o
   3   4  16       39.63       37.89      1.61 o
   4   4  16        0.39       -0.39      0.90 o
   5   4  16        0.21        0.12      0.94 o
   6   4  16        2.71        0.52      1.14 o
  -4   5  16        4.22        7.07      1.99 o
  -3   5  16        0.37        1.09      1.45 o
  -2   5  16        9.57        9.79      1.99 o
  -1   5  16       20.80       19.95      2.54 o
   0   5  16        6.40        9.79      1.99 o
   1   5  16       12.83       10.92      1.47 o
   2   5  16        0.14        0.21      0.79 o
   3   5  16        0.27        0.42      0.78 o
   4   5  16        0.05       -0.35      0.92 o
   5   5  16       34.88       35.82      1.92 o
   6   5  16       14.17       12.34      1.44 o
  -4   6  16        0.01       -0.91      1.45 o
  -3   6  16        7.90        6.17      1.99 o
  -2   6  16        1.10       -0.18      1.45 o
  -1   6  16        5.40        8.52      1.99 o
   0   6  16       19.93       17.05      2.36 o
   1   6  16       61.91       68.18      4.35 o
   2   6  16       28.70       32.58      2.36 o
   3   6  16       46.68       47.58      3.79 o
   4   6  16        9.51        9.72      1.12 o
   5   6  16        0.02        0.31      1.07 o
   6   6  16        1.85        1.16      1.10 o
   7   6  16        0.07        0.11      1.17 o
  -3   7  16        0.90       -0.54      1.45 o
  -2   7  16        3.29        1.63      1.63 o
  -1   7  16       22.28       23.75      2.72 o
   0   7  16       31.39       32.46      3.08 o
   1   7  16        5.08        4.71      1.81 o
   2   7  16       18.17       22.12      2.05 o
   3   7  16       20.68       16.27      1.30 o
   4   7  16        1.13        0.10      0.79 o
   5   7  16        9.21        8.66      1.22 o
   6   7  16        3.91        5.60      1.34 o
   7   7  16       12.39       11.95      1.74 o
  -3   8  16        8.22       11.61      1.48 o
  -2   8  16        1.57       -0.36      1.63 o
  -1   8  16        0.08       -0.54      1.63 o
   0   8  16       14.68       14.69      2.54 o
   1   8  16        1.03        0.00      1.63 o
   2   8  16       56.05       55.85      3.99 o
   3   8  16        6.58        9.37      1.60 o
   4   8  16        0.55        0.33      0.86 o
   5   8  16        2.03        2.93      1.00 o
   6   8  16        0.93        0.35      0.97 o
  -1   9  16       16.33       23.99      1.67 o
   0   9  16        1.78       -0.36      1.63 o
   1   9  16        1.93        3.08      1.81 o
   2   9  16        1.32        1.81      1.81 o
   3   9  16        4.50       -0.18      1.63 o
   4   9  16        0.64        0.08      1.13 o
   5   9  16       14.37       15.37      1.41 o
   6   9  16        0.49        0.47      1.00 o
   0  10  16        5.15        6.35      2.18 o
   1  10  16       14.22       19.06      1.54 o
   2  10  16        0.26        0.18      1.63 o
   3  10  16        3.71        5.80      2.18 o
   4  10  16        3.41        2.77      1.52 o
   5  10  16        3.68        6.64      1.67 o
  -3  -1  17        0.09       -2.72      2.72 o
  -2  -1  17        2.00        3.59      1.56 o
  -1  -1  17        9.15       10.05      1.81 o
   0  -1  17        2.31        2.01      1.64 o
  -3   0  17        0.04       -2.54      2.54 o
  -2   0  17        6.21       10.17      1.81 o
  -1   0  17       24.34       28.89      2.28 o
   0   0  17        6.89        7.45      1.22 o
   1   0  17        1.54        1.41      1.51 o
   2   0  17        5.87        3.55      3.26 o
  -4   1  17        0.66        4.71      3.08 o
  -1   1  17       39.27       40.96      2.61 o
   0   1  17        0.27        1.15      1.00 o
   1   1  17       39.21       40.76      2.28 o
   2   1  17        0.14       -0.47      0.92 o
   3   1  17        0.29       -0.42      1.47 o
  -4   2  17        1.69        5.62      3.08 o
  -3   2  17        1.29        5.26      2.90 o
   0   2  17        8.99        8.27      1.08 o
   1   2  17       34.84       44.56      2.20 o
   2   2  17        0.22       -0.71      1.20 o
   3   2  17        5.86        6.31      1.25 o
   4   2  17       22.17       22.42      2.36 o
  -1   3  17        2.87        5.39      1.34 o
   0   3  17        5.92        6.47      1.99 o
   1   3  17       13.71       17.06      2.99 o
   2   3  17       24.56       21.59      1.98 o
   3   3  17        8.31        8.44      1.23 o
   4   3  17        0.03        0.77      1.19 o
   5   3  17        2.72        3.63      1.63 o
  -2   4  17        7.45        7.43      1.99 o
  -1   4  17       11.50       11.52      1.60 o
   0   4  17       15.53       12.15      1.60 o
   1   4  17       12.90       15.94      1.73 o
   2   4  17        1.38        1.33      1.18 o
   3   4  17       43.96       54.23      3.03 o
   4   4  17        3.03        3.13      1.06 o
   5   4  17        0.67        0.47      0.96 o
  -3   5  17        6.74        9.61      2.18 o
  -2   5  17        1.85        0.00      1.63 o
  -1   5  17        2.43        7.43      1.99 o
   0   5  17       17.62       23.53      2.05 o
   1   5  17        2.11        1.27      1.26 o
   2   5  17        0.92        0.20      0.78 o
   3   5  17       21.41       25.48      1.57 o
   4   5  17        3.21        3.89      1.21 o
   5   5  17        0.45        0.90      0.99 o
  -3   6  17        0.04        1.63      1.81 o
  -2   6  17       16.32       17.59      2.72 o
  -1   6  17       34.08       42.61      3.63 o
   0   6  17        8.67       10.15      2.18 o
   1   6  17       10.56       11.37      1.60 o
   2   6  17        0.72        1.60      1.26 o
   3   6  17        1.35        1.11      0.85 o
   4   6  17       42.37       43.02      2.00 o
   5   6  17        5.67        4.97      1.34 o
  -2   7  17        0.30       -0.36      1.45 o
  -1   7  17       24.17       33.55      3.26 o
   0   7  17        0.68       -1.27      1.63 o
   1   7  17       71.15       85.41      5.08 o
   2   7  17        2.45        2.13      1.34 o
   3   7  17        4.46        3.90      1.54 o
   4   7  17        6.46        5.66      1.06 o
   5   7  17        0.87        0.96      0.95 o
  -1   8  17        1.06        3.45      2.18 o
   0   8  17       16.05       24.30      3.08 o
   1   8  17       19.33       24.30      2.90 o
   2   8  17        5.05        6.53      2.18 o
   3   8  17        2.80        0.34      1.34 o
   4   8  17       27.05       24.12      2.17 o
   5   8  17        3.99        0.46      0.92 o
   0   9  17        4.89        3.63      2.18 o
   1   9  17        4.34        8.89      2.36 o
   2   9  17        8.79        5.80      1.99 o
   3   9  17        7.67        8.06      1.73 o
   4   9  17        5.77        4.55      1.47 o
  -1   1  18        1.47       -0.73      1.63 o
   0   1  18       15.65       18.40      2.13 o
   1   2  18        2.90        1.78      1.24 o
   2   2  18        1.62        1.51      2.72 o
   0   3  18        4.20        4.42      1.47 o
   1   3  18        2.11        0.79      1.34 o
   2   3  18        3.28        2.52      1.39 o
   3   3  18        2.35        3.46      1.90 o
  -2   4  18       22.72       17.59      2.72 o
  -1   4  18       16.93       19.33      1.91 o
   0   4  18        0.49        0.98      1.34 o
   1   4  18        0.23       -0.14      1.27 o
   2   4  18       11.10        8.12      2.18 o
   3   4  18        0.63       -1.63      1.63 o
  -2   5  18        1.94        0.91      1.81 o
  -1   5  18        9.45       11.12      2.90 o
   0   5  18        0.90        2.37      1.47 o
   1   5  18       19.91       20.95      2.18 o
   2   5  18       27.28       29.31      4.62 o
   3   5  18        3.54        4.15      1.14 o
   4   5  18        1.01        0.55      1.10 o
  -2   6  18        1.02        3.99      1.99 o
  -1   6  18        0.18        3.81      1.81 o
   0   6  18        4.49        7.18      1.67 o
   1   6  18       41.93       49.95      3.01 o
   2   6  18       16.78       22.35      2.18 o
   3   6  18        0.96        0.94      1.63 o
   4   6  18        0.53        1.28      1.00 o
  -1   7  18       15.24       15.05      2.54 o
   0   7  18        7.70        9.07      2.36 o
   1   7  18        2.18        1.85      1.44 o
   2   7  18        5.96        6.69      1.72 o
   3   7  18       18.49       16.01      2.27 o
   4   7  18       27.45       35.36      2.90 o
   1   8  18        2.17        2.18      1.99 o
   2   8  18        1.55        1.02      1.47 o
   3   8  18       27.68       30.67      3.26 o
 
